# Supplementary material for: Bulked Segregant RNA Sequencing Revealed Difference Between Virulent and Avirulent Brown Planthoppers
Source: Front Plant Sci. 2022 Apr 14;13:843227. doi: 10.3389/fpls.2022.843227 (PMC9047503; doi:10.3389/fpls.2022.843227)
Supplement: Supplementary file 1 [file Data_Sheet_1.zip › Supplementary Tables.xlsx]

## Sheet: Table S1
Table S1 Results of Pearson correlation analysis of gene expression profiles of the four biological replicates of the bulked RNA samples.
	aB15-1	aB15-2	aB15-3	aB15-4	vB15-1	vB15-2	vB15-3	vB15-4
aB15-1	1	0.9904	0.9772	0.9861	0.9673	0.976	0.9687	0.974
aB15-2	0.9904	1	0.9864	0.9717	0.9568	0.9757	0.9543	0.9681
aB15-3	0.9772	0.9864	1	0.9702	0.959	0.9685	0.9498	0.9656
aB15-4	0.9861	0.9717	0.9702	1	0.9752	0.9718	0.9781	0.9729
vB15-1	0.9673	0.9568	0.959	0.9752	1	0.9831	0.9853	0.9803
vB15-2	0.976	0.9757	0.9685	0.9718	0.9831	1	0.9776	0.9843
vB15-3	0.9687	0.9543	0.9498	0.9781	0.9853	0.9776	1	0.9885
vB15-4	0.974	0.9681	0.9656	0.9729	0.9803	0.9843	0.9885	1

## Sheet: Table S2
Table S2 Detailed information on the 751 differentially expressed genes (DEGs).
Gene ID	Regulate	P-value	Description	GO ID	GO Term	KEGG ID	KEGG PATHWAY
LOC111043234	Down	8.36803e-05	inositol-trisphosphate 3-kinase homolog isoform X2 [Nilaparvata lugens]	GO:0005524,GO:0008440,GO:0048815,GO:0032958	ATP binding|inositol-1,4,5-trisphosphate 3-kinase activity|hermaphrodite genitalia morphogenesis|inositol phosphate biosynthetic process	ko00562,ko04020,ko04070	Inositol phosphate metabolism|Calcium signaling pathway|Phosphatidylinositol signaling system
LOC111043329	Down	0.000185488	elevenin-like peptide [Nilaparvata lugens]
LOC111043333	Down	0.00152624	hypothetical protein ASZ78_008251 [Callipepla squamata]	GO:0005737,GO:0005856,GO:0005524	cytoplasm|cytoskeleton|ATP binding
LOC111043403	Down	0.00328194	lipase 1-like [Nilaparvata lugens]	GO:0005576,GO:0016298,GO:0044255,GO:0007586,GO:0016042	extracellular region|lipase activity|cellular lipid metabolic process|digestion|lipid catabolic process
LOC111043471	Up	0.00868772	replication factor C subunit 4 [Nilaparvata lugens]			ko03030,ko03420,ko03430	DNA replication|Nucleotide excision repair|Mismatch repair
LOC111043474	Up	0.0290299	zinc finger protein 771-like isoform X1 [Nilaparvata lugens]
LOC111043521	Up	3.25587e-10	uncharacterized protein LOC111043521 isoform X1 [Nilaparvata lugens]
LOC111043524	Down	0.0144407	uncharacterized protein LOC111043524 [Nilaparvata lugens]
LOC111043594	Down	0.00825841	hypothetical protein LSTR_LSTR005605 [Laodelphax striatellus]
LOC111043603	Down	0.000405148	hypothetical protein LSTR_LSTR014566 [Laodelphax striatellus]	GO:0005813,GO:0036064,GO:0005737,GO:0036038,GO:0043015,GO:0060271	centrosome|ciliary basal body|cytoplasm|MKS complex|gamma-tubulin binding|cilium assembly
LOC111043614	Down	8.04328e-05	B2 protein-like [Nilaparvata lugens]	GO:0005576,GO:0005549,GO:0005550,GO:0007606,GO:0007608	extracellular region|odorant binding|pheromone binding|sensory perception of chemical stimulus|sensory perception of smell
LOC111043633	Down	1.01402e-08	meprin A subunit beta-like [Nilaparvata lugens]	GO:0005576,GO:0004222,GO:0008270,GO:0043050,GO:0060465	extracellular region|metalloendopeptidase activity|zinc ion binding|pharyngeal pumping|pharynx development	ko04974	Protein digestion and absorption
LOC111043741	Up	1.49815e-05	lipid storage droplets surface-binding protein 1-like [Nilaparvata lugens]	GO:0005737,GO:0005811,GO:0032994,GO:0034389,GO:0019915,GO:0006869,GO:0010898,GO:1990044,GO:0010883,GO:0006642	cytoplasm|lipid droplet|protein-lipid complex|lipid droplet organization|lipid storage|lipid transport|positive regulation of triglyceride catabolic process|protein localization to lipid droplet|regulation of lipid storage|triglyceride mobilization	ko03320	PPAR signaling pathway
LOC111043778	Up	5.68779e-07	vitellogenin-1-like [Nilaparvata lugens]	GO:0005576,GO:0005319,GO:0045735	extracellular region|lipid transporter activity|nutrient reservoir activity
LOC111043812	Down	2.81948e-15	seminal fluid protein [Nilaparvata lugens]	GO:0015629,GO:0005829,GO:0070062,GO:0005576,GO:0005615,GO:1904813,GO:0031674,GO:0031430,GO:0016020,GO:0005634,GO:0031093,GO:0034774,GO:0061827,GO:1904724,GO:0003779,GO:0045296,GO:0008092,GO:0070061,GO:0004332,GO:0042802,GO:0003723,GO:0015631,GO:0007015,GO:0006754,GO:0007339,GO:0061621,GO:0030388,GO:0006000,GO:0006094,GO:0006096,GO:0046716,GO:0043312,GO:0002576,GO:0051289,GO:0008360,GO:0006941	actin cytoskeleton|cytosol|extracellular exosome|extracellular region|extracellular space|ficolin-1-rich granule lumen|I band|M band|membrane|nucleus|platelet alpha granule lumen|secretory granule lumen|sperm head|tertiary granule lumen|actin binding|cadherin binding|cytoskeletal protein binding|fructose binding|fructose-bisphosphate aldolase activity|identical protein binding|RNA binding|tubulin…	ko00010,ko00030,ko00051,ko04066	Glycolysis / Gluconeogenesis|Pentose phosphate pathway|Fructose and mannose metabolism|HIF-1 signaling pathway
LOC111043814	Up	0.0140949	potential E3 ubiquitin-protein ligase ariadne-2 [Nilaparvata lugens]	GO:0005737,GO:0005634,GO:0000151,GO:0031624,GO:0061630,GO:0004842,GO:0008270,GO:0032436,GO:0000209,GO:0006511	cytoplasm|nucleus|ubiquitin ligase complex|ubiquitin conjugating enzyme binding|ubiquitin protein ligase activity|ubiquitin-protein transferase activity|zinc ion binding|positive regulation of proteasomal ubiquitin-dependent protein catabolic process|protein polyubiquitination|ubiquitin-dependent protein catabolic process
LOC111043820	Up	0.00382423	uncharacterized protein LOC111043820 [Nilaparvata lugens]
LOC111043913	Down	0.00433862	uncharacterized protein LOC111043913 [Nilaparvata lugens]	GO:0016021,GO:0016757	integral component of membrane|transferase activity, transferring glycosyl groups
LOC111043980	Down	1.16822e-10	polycystic kidney disease 2-like 1 protein [Nilaparvata lugens]	GO:0034704,GO:0009986,GO:0060170,GO:0005783,GO:0016021,GO:0043231,GO:0016020,GO:0097730,GO:0005886,GO:0043235,GO:0051393,GO:0005227,GO:0005262,GO:0005509,GO:0015269,GO:0005261,GO:0008092,GO:0042802,GO:0051371,GO:0005272,GO:0033040,GO:0006812,GO:0071468,GO:0001581,GO:0050982,GO:0071805,GO:0070207,GO:0050915,GO:0007224,GO:0035725	calcium channel complex|cell surface|ciliary membrane|endoplasmic reticulum|integral component of membrane|intracellular membrane-bounded organelle|membrane|non-motile cilium|plasma membrane|receptor complex|alpha-actinin binding|calcium activated cation channel activity|calcium channel activity|calcium ion binding|calcium-activated potassium channel activity|cation channel activity|cytoskeletal …
LOC111043989	Down	0.0483903	ecdysis triggering hormone [Nilaparvata lugens]
LOC111044010	Down	1.22803e-12	putative inorganic phosphate cotransporter isoform X2 [Nilaparvata lugens]	GO:0016021,GO:0015114,GO:0015293,GO:0006814	integral component of membrane|phosphate ion transmembrane transporter activity|symporter activity|sodium ion transport
LOC111044021	Up	4.74695e-21	solute carrier family 52, riboflavin transporter, member 3-A [Nilaparvata lugens]	GO:0005887,GO:0032217	integral component of plasma membrane|riboflavin transmembrane transporter activity	ko04977	Vitamin digestion and absorption
LOC111044064	Down	1.512e-07	exosome component 10 [Nilaparvata lugens]	GO:0005737,GO:0005829,GO:0000178,GO:0016020,GO:0000176,GO:0005730,GO:0005654,GO:0005634,GO:0035327,GO:0000175,GO:0004532,GO:0000166,GO:0003723,GO:0070034,GO:0071034,GO:0009048,GO:0071044,GO:0000460,GO:0032211,GO:0071028,GO:0071035,GO:0071048,GO:0000956,GO:0000184,GO:1904872,GO:0006364	cytoplasm|cytosol|exosome (RNase complex)|membrane|nuclear exosome (RNase complex)|nucleolus|nucleoplasm|nucleus|transcriptionally active chromatin|3'-5'-exoribonuclease activity|exoribonuclease activity|nucleotide binding|RNA binding|telomerase RNA binding|CUT catabolic process|dosage compensation by inactivation of X chromosome|histone mRNA catabolic process|maturation of 5.8S rRNA|negative reg…	ko03018	RNA degradation
LOC111044094	Up	4.53587e-15	multiple inositol polyphosphate phosphatase 1-like isoform X1 [Nilaparvata lugens]	GO:0031362,GO:0016324,GO:0016323,GO:0030054,GO:0070062,GO:0030175,GO:0005886,GO:0003993,GO:0034417,GO:0052826,GO:0052745,GO:0016311,GO:0007424,GO:0051491	anchored component of external side of plasma membrane|apical plasma membrane|basolateral plasma membrane|cell junction|extracellular exosome|filopodium|plasma membrane|acid phosphatase activity|bisphosphoglycerate 3-phosphatase activity|inositol hexakisphosphate 2-phosphatase activity|inositol phosphate phosphatase activity|dephosphorylation|open tracheal system development|positive regulation o…	ko00010,ko00562	Glycolysis / Gluconeogenesis|Inositol phosphate metabolism
LOC111044096	Up	7.70767e-06	uncharacterized protein LOC111044096 [Nilaparvata lugens]
LOC111044127	Up	0.000168627	hypothetical protein LSTR_LSTR004487 [Laodelphax striatellus]	GO:0016021,GO:0005887,GO:0071916,GO:0035673,GO:1904680,GO:0015333,GO:0015031,GO:0001878	integral component of membrane|integral component of plasma membrane|dipeptide transmembrane transporter activity|oligopeptide transmembrane transporter activity|peptide transmembrane transporter activity|peptide:proton symporter activity|protein transport|response to yeast	ko04974	Protein digestion and absorption
LOC111044141	Down	1.11137e-07	glycine dehydrogenase (decarboxylating), mitochondrial [Nilaparvata lugens]	GO:0005960,GO:0005739,GO:0005634,GO:0005886,GO:0019899,GO:0016594,GO:0004375,GO:0016829,GO:0046983,GO:0042803,GO:0070280,GO:0030170,GO:1990830,GO:0006546,GO:0019464,GO:1903442,GO:0036255	glycine cleavage complex|mitochondrion|nucleus|plasma membrane|enzyme binding|glycine binding|glycine dehydrogenase (decarboxylating) activity|lyase activity|protein dimerization activity|protein homodimerization activity|pyridoxal binding|pyridoxal phosphate binding|cellular response to leukemia inhibitory factor|glycine catabolic process|glycine decarboxylation via glycine cleavage system|respo…	ko00260,ko00630	Glycine, serine and threonine metabolism|Glyoxylate and dicarboxylate metabolism
LOC111044149	Up	9.73162e-09	GILT-like protein 2 [Nilaparvata lugens]	GO:0005576,GO:0005764,GO:0047134,GO:0002376	extracellular region|lysosome|protein-disulfide reductase activity|immune system process	ko04612	Antigen processing and presentation
LOC111044279	Down	1.05589e-05	aquaporin-like [Nilaparvata lugens]	GO:0016021,GO:0015267	integral component of membrane|channel activity
LOC111044311	Up	1.51026e-07	trypsin-like [Nilaparvata lugens]	GO:0005615,GO:0046872,GO:0004252,GO:0007586,GO:0006508	extracellular space|metal ion binding|serine-type endopeptidase activity|digestion|proteolysis
LOC111044354	Down	2.74176e-08	uncharacterized protein LOC111044354 [Nilaparvata lugens]
LOC111044356	Down	0.00367374	uncharacterized protein LOC111043829 [Nilaparvata lugens]
LOC111044387	Down	0.00314818	la-related protein 1-like [Nilaparvata lugens]	GO:0005737,GO:0005829,GO:0005739,GO:0003723,GO:0007140,GO:0000001,GO:0007053,GO:0035186	cytoplasm|cytosol|mitochondrion|RNA binding|male meiotic nuclear division|mitochondrion inheritance|spindle assembly involved in male meiosis|syncytial blastoderm mitotic cell cycle
LOC111044434	Down	0.00159564	uncharacterized protein LOC111058485 [Nilaparvata lugens]	GO:0005576,GO:0046872,GO:0004806,GO:0016042	extracellular region|metal ion binding|triglyceride lipase activity|lipid catabolic process	ko00561,ko04972,ko04975,ko04977	Glycerolipid metabolism|Pancreatic secretion|Fat digestion and absorption|Vitamin digestion and absorption
LOC111044441	Down	0.024242	putative cystathionine beta-lyase [Nilaparvata lugens]	GO:0005737,GO:0005516,GO:0004123,GO:0003962,GO:0080146,GO:0044540,GO:0030170,GO:0071266,GO:0019344,GO:0019343,GO:0070814,GO:0043066,GO:0043123,GO:0051092,GO:0044524,GO:0018272,GO:0019346	cytoplasm|calmodulin binding|cystathionine gamma-lyase activity|cystathionine gamma-synthase activity|L-cysteine desulfhydrase activity|L-cystine L-cysteine-lyase (deaminating)|pyridoxal phosphate binding|'de novo' L-methionine biosynthetic process|cysteine biosynthetic process|cysteine biosynthetic process via cystathionine|hydrogen sulfide biosynthetic process|negative regulation of apoptotic p…	ko00260,ko00270,ko00450	Glycine, serine and threonine metabolism|Cysteine and methionine metabolism|Selenocompound metabolism
LOC111044562	Up	0.022365	uncharacterized protein LOC111044562 [Nilaparvata lugens]
LOC111044569	Down	4.13068e-07	tribbles homolog 2 [Nilaparvata lugens]	GO:0005737,GO:0005856,GO:0005634,GO:0031434,GO:0004860,GO:0008134,GO:0031625,GO:0055106,GO:0045599,GO:0045081,GO:0032436,GO:0006468,GO:0043405	cytoplasm|cytoskeleton|nucleus|mitogen-activated protein kinase kinase binding|protein kinase inhibitor activity|transcription factor binding|ubiquitin protein ligase binding|ubiquitin-protein transferase regulator activity|negative regulation of fat cell differentiation|negative regulation of interleukin-10 biosynthetic process|positive regulation of proteasomal ubiquitin-dependent protein catab…
LOC111044585	Down	0.0093018	uncharacterized protein LOC111044585 [Nilaparvata lugens]
LOC111044708	Up	0.0232159	protein RRP5 homolog [Nilaparvata lugens]	GO:0005730,GO:0032040,GO:0003676,GO:0006397,GO:0006364	nucleolus|small-subunit processome|nucleic acid binding|mRNA processing|rRNA processing
LOC111044724	Up	0.0102834	LOW QUALITY PROTEIN: vacuolar protein sorting-associated protein 45 [Nilaparvata lugens]	GO:0010008,GO:0005794,GO:0000139,GO:0016021,GO:0008021,GO:0015031,GO:0006904	endosome membrane|Golgi apparatus|Golgi membrane|integral component of membrane|synaptic vesicle|protein transport|vesicle docking involved in exocytosis	ko04144	Endocytosis
LOC111044774	Down	0.0115531	bromodomain-containing protein DDB_G0280777-like [Nilaparvata lugens]
LOC111044823	Down	7.91755e-14	eukaryotic translation initiation factor 4B-like [Nilaparvata lugens]	GO:0005829,GO:0030425,GO:0043025,GO:0005844,GO:0098794,GO:0043024,GO:0033592,GO:0034057,GO:0003743,GO:0002181,GO:0097010,GO:0001731	cytosol|dendrite|neuronal cell body|polysome|postsynapse|ribosomal small subunit binding|RNA strand annealing activity|RNA strand-exchange activity|translation initiation factor activity|cytoplasmic translation|eukaryotic translation initiation factor 4F complex assembly|formation of translation preinitiation complex	ko03013,ko04150,ko04151,ko05205	RNA transport|mTOR signaling pathway|PI3K-Akt signaling pathway|Proteoglycans in cancer
LOC111044833	Up	7.76198e-05	uncharacterized protein LOC111044833 isoform X1 [Nilaparvata lugens]
LOC111044835	Up	0.000841178	uncharacterized protein LOC111044835 [Nilaparvata lugens]
LOC111044836	Up	0.000859975	uncharacterized protein LOC111044836 [Nilaparvata lugens]
LOC111044875	Down	0.0133429	chymotrypsin-like elastase family member 2A [Nilaparvata lugens]	GO:0005615,GO:0004252,GO:0006508	extracellular space|serine-type endopeptidase activity|proteolysis
LOC111044881	Down	1.69576e-08	ribosome biogenesis regulatory protein homolog [Nilaparvata lugens]	GO:0000794,GO:0005783,GO:0001650,GO:0005730,GO:0005634,GO:0030687,GO:0008097,GO:0003723,GO:0000447,GO:0002244,GO:0007080,GO:1902570,GO:1901796,GO:0000027,GO:0042273,GO:0000055	condensed nuclear chromosome|endoplasmic reticulum|fibrillar center|nucleolus|nucleus|preribosome, large subunit precursor|5S rRNA binding|RNA binding|endonucleolytic cleavage in ITS1 to separate SSU-rRNA from 5.8S rRNA and LSU-rRNA from tricistronic rRNA transcript (SSU-rRNA, 5.8S rRNA, LSU-rRNA)|hematopoietic progenitor cell differentiation|mitotic metaphase plate congression|protein localizati…
LOC111044886	Down	1.67095e-12	DNA damage-regulated autophagy modulator protein 2-like [Nilaparvata lugens]	GO:0016324,GO:0016021,GO:0005765,GO:0005764,GO:0001917,GO:0006915,GO:0006914,GO:0045494,GO:0010506,GO:0007601	apical plasma membrane|integral component of membrane|lysosomal membrane|lysosome|photoreceptor inner segment|apoptotic process|autophagy|photoreceptor cell maintenance|regulation of autophagy|visual perception
LOC111044887	Down	0.0011468	repetitive proline-rich cell wall protein 2-like [Nilaparvata lugens]
LOC111044917	Up	4.45854e-06	UDP-glucuronosyltransferase 2B1-like [Nilaparvata lugens]			ko00040,ko00053,ko00140,ko00830,ko00860,ko00980,ko00982,ko00983,ko05204	Pentose and glucuronate interconversions|Ascorbate and aldarate metabolism|Steroid hormone biosynthesis|Retinol metabolism|Porphyrin and chlorophyll metabolism|Metabolism of xenobiotics by cytochrome P450|Drug metabolism - cytochrome P450|Drug metabolism - other enzymes|Chemical carcinogenesis
LOC111044954	Up	0.00496591	uncharacterized protein LOC111044954 [Nilaparvata lugens]	GO:0032590,GO:0016021,GO:0005886,GO:0005549,GO:0004984,GO:0004888,GO:0050911,GO:0051291,GO:0007608,GO:0007165	dendrite membrane|integral component of membrane|plasma membrane|odorant binding|olfactory receptor activity|transmembrane signaling receptor activity|detection of chemical stimulus involved in sensory perception of smell|protein heterooligomerization|sensory perception of smell|signal transduction
LOC111044956	Up	0.0201763	TBC1 domain family member 19 [Nilaparvata lugens]	GO:0005096	GTPase activator activity
LOC111045165	Up	0.0415503	hypothetical protein LSTR_LSTR003492 [Laodelphax striatellus]	GO:0016021	integral component of membrane
LOC111045174	Down	0.00025971	uncharacterized protein LOC111045174 [Nilaparvata lugens]
LOC111045248	Down	0.00920664	uncharacterized protein LOC111045248 [Nilaparvata lugens]
LOC111045257	Down	6.31919e-06	hypothetical protein LSTR_LSTR004181 [Laodelphax striatellus]	GO:0005576,GO:0050660,GO:0016614	extracellular region|flavin adenine dinucleotide binding|oxidoreductase activity, acting on CH-OH group of donors
LOC111045296	Up	0.0354368	hypothetical protein LSTR_LSTR006530 [Laodelphax striatellus]	GO:0016021,GO:0016020,GO:0035000,GO:0004579,GO:0046872,GO:0043686,GO:0018279	integral component of membrane|membrane|oligosaccharyltransferase III complex|dolichyl-diphosphooligosaccharide-protein glycotransferase activity|metal ion binding|co-translational protein modification|protein N-linked glycosylation via asparagine	ko00510,ko00513,ko04141	N-Glycan biosynthesis|Various types of N-glycan biosynthesis|Protein processing in endoplasmic reticulum
LOC111045304	Down	9.92045e-12	serine protease inhibitor dipetalogastin-like [Nilaparvata lugens]	GO:0005576,GO:0004867,GO:0050819	extracellular region|serine-type endopeptidase inhibitor activity|negative regulation of coagulation
LOC111045305	Down	0.00146268	5-formyltetrahydrofolate cyclo-ligase-like [Nilaparvata lugens]	GO:0005737,GO:0005829,GO:0005759,GO:0005739,GO:0030272,GO:0005524,GO:0005542,GO:0046872,GO:0009396,GO:0035999,GO:0046653	cytoplasm|cytosol|mitochondrial matrix|mitochondrion|5-formyltetrahydrofolate cyclo-ligase activity|ATP binding|folic acid binding|metal ion binding|folic acid-containing compound biosynthetic process|tetrahydrofolate interconversion|tetrahydrofolate metabolic process	ko00670	One carbon pool by folate
LOC111045316	Down	4.8183e-05	SET and MYND domain-containing protein 5 [Nilaparvata lugens]	GO:0046872,GO:0008168	metal ion binding|methyltransferase activity
LOC111045334	Down	1.91514e-10	E3 ubiquitin-protein ligase RNF139-like [Nilaparvata lugens]	GO:0005737,GO:0030425,GO:0036513,GO:0005783,GO:0005789,GO:0005794,GO:0030426,GO:0030176,GO:0005887,GO:0043025,GO:0005634,GO:0048471,GO:0032991,GO:1904288,GO:0051087,GO:0042802,GO:0046872,GO:0000166,GO:0030674,GO:0038023,GO:0061630,GO:0004842,GO:1990381,GO:0034450,GO:0007568,GO:0009987,GO:0030968,GO:0007611,GO:0032092,GO:0051865,GO:0051259,GO:0070936,GO:0000209,GO:0030433,GO:0006511	cytoplasm|dendrite|Derlin-1 retrotranslocation complex|endoplasmic reticulum|endoplasmic reticulum membrane|Golgi apparatus|growth cone|integral component of endoplasmic reticulum membrane|integral component of plasma membrane|neuronal cell body|nucleus|perinuclear region of cytoplasm|protein-containing complex|BAT3 complex binding|chaperone binding|identical protein binding|metal ion binding|nuc…
LOC111045364	Down	0.00275579	leucine-rich repeat-containing protein 58 [Nilaparvata lugens]
LOC111045367	Down	6.07704e-20	cytochrome P450 4C1-like [Nilaparvata lugens]	GO:0005789,GO:0031090,GO:0070330,GO:0020037,GO:0005506	endoplasmic reticulum membrane|organelle membrane|aromatase activity|heme binding|iron ion binding
LOC111045369	Down	0.0199183	uncharacterized protein LOC111045369 [Nilaparvata lugens]
LOC111045501	Down	0.000211821	larval cuticle protein A3A-like [Nilaparvata lugens]	GO:0042302	structural constituent of cuticle
LOC111045571	Up	4.22003e-19	sialin-like [Nilaparvata lugens]	GO:0016021,GO:0005765,GO:0015293	integral component of membrane|lysosomal membrane|symporter activity
LOC111045622	Down	2.04933e-05	pancreatic triacylglycerol lipase-like isoform X2 [Nilaparvata lugens]	GO:0005576,GO:0046872,GO:0004806,GO:0016042	extracellular region|metal ion binding|triglyceride lipase activity|lipid catabolic process	ko00561,ko04972,ko04975,ko04977	Glycerolipid metabolism|Pancreatic secretion|Fat digestion and absorption|Vitamin digestion and absorption
LOC111045654	Down	6.89414e-11	dual 3',5'-cyclic-AMP and -GMP phosphodiesterase 11-like [Nilaparvata lugens]	GO:0005829,GO:0004115,GO:0047555,GO:0046872,GO:0046058,GO:0046068,GO:0007165	cytosol|3',5'-cyclic-AMP phosphodiesterase activity|3',5'-cyclic-GMP phosphodiesterase activity|metal ion binding|cAMP metabolic process|cGMP metabolic process|signal transduction	ko00230,ko04934,ko05032	Purine metabolism|Cushing syndrome|Morphine addiction
LOC111045736	Up	0.00124645	hypothetical protein LSTR_LSTR004026 [Laodelphax striatellus]	GO:0030054,GO:0010008,GO:0016021,GO:0031966,GO:0005886,GO:0030672,GO:0015299,GO:0006814	cell junction|endosome membrane|integral component of membrane|mitochondrial membrane|plasma membrane|synaptic vesicle membrane|solute:proton antiporter activity|sodium ion transport
LOC111045759	Down	0.0148651	zinc finger protein 354B-like [Nilaparvata lugens]
LOC111045767	Down	0.000233048	cold and drought-regulated protein CORA-like isoform X1 [Nilaparvata lugens]
LOC111045770	Down	1.67406e-05	methylenetetrahydrofolate reductase [Nilaparvata lugens]	GO:0004489,GO:0006555,GO:0035999	methylenetetrahydrofolate reductase (NAD(P)H) activity|methionine metabolic process|tetrahydrofolate interconversion	ko00670,ko01523	One carbon pool by folate|Antifolate resistance
LOC111045820	Up	1.68578e-08	UDP-glucuronosyltransferase 1-2-like [Nilaparvata lugens]	GO:0005789,GO:0016021,GO:0043231,GO:0031090,GO:0015020,GO:0008194,GO:0070980,GO:0071361,GO:0071385,GO:0071378,GO:0071394,GO:0017144,GO:0032496	endoplasmic reticulum membrane|integral component of membrane|intracellular membrane-bounded organelle|organelle membrane|glucuronosyltransferase activity|UDP-glycosyltransferase activity|biphenyl catabolic process|cellular response to ethanol|cellular response to glucocorticoid stimulus|cellular response to growth hormone stimulus|cellular response to testosterone stimulus|drug metabolic process…	ko00040,ko00053,ko00140,ko00830,ko00860,ko00980,ko00982,ko00983,ko05204	Pentose and glucuronate interconversions|Ascorbate and aldarate metabolism|Steroid hormone biosynthesis|Retinol metabolism|Porphyrin and chlorophyll metabolism|Metabolism of xenobiotics by cytochrome P450|Drug metabolism - cytochrome P450|Drug metabolism - other enzymes|Chemical carcinogenesis
LOC111045821	Down	3.27975e-14	pescadillo homolog [Nilaparvata lugens]	GO:0005730,GO:0005654,GO:0030687,GO:0043021,GO:0000466,GO:0000463	nucleolus|nucleoplasm|preribosome, large subunit precursor|ribonucleoprotein complex binding|maturation of 5.8S rRNA from tricistronic rRNA transcript (SSU-rRNA, 5.8S rRNA, LSU-rRNA)|maturation of LSU-rRNA from tricistronic rRNA transcript (SSU-rRNA, 5.8S rRNA, LSU-rRNA)
LOC111045857	Down	7.96566e-19	uncharacterized protein LOC111045857 [Nilaparvata lugens]	GO:0005829,GO:0070062,GO:0043209,GO:0009055,GO:0030060,GO:0051287,GO:0004617,GO:0007420,GO:0070314,GO:0009448,GO:0021782,GO:0006541,GO:0006544,GO:0006564,GO:0021915,GO:0031175,GO:0010468,GO:0021510,GO:0019530,GO:0006566	cytosol|extracellular exosome|myelin sheath|electron transfer activity|L-malate dehydrogenase activity|NAD binding|phosphoglycerate dehydrogenase activity|brain development|G1 to G0 transition|gamma-aminobutyric acid metabolic process|glial cell development|glutamine metabolic process|glycine metabolic process|L-serine biosynthetic process|neural tube development|neuron projection development|reg…	ko00260,ko00270	Glycine, serine and threonine metabolism|Cysteine and methionine metabolism
LOC111045873	Down	3.38442e-06	uncharacterized protein LOC111045873 isoform X1 [Nilaparvata lugens]
LOC111045893	Up	0.00222396	keratin-associated protein [Nilaparvata lugens]
LOC111045894	Up	0.00117609	keratin-associated protein 21-1-like [Nilaparvata lugens]
LOC111045895	Up	1.42931e-09
LOC111045896	Up	0.00162441	keratin-associated protein 5-5-like [Nilaparvata lugens]
LOC111045901	Up	0.0244372	uncharacterized protein LOC111045901 [Nilaparvata lugens]
LOC111045911	Up	4.05463e-06	keratin-associated protein 5-2-like [Nilaparvata lugens]
LOC111045913	Up	1.11421e-06
LOC111045915	Up	4.75521e-06	keratin-associated protein 5-2-like [Nilaparvata lugens]
LOC111045916	Up	8.37525e-07
LOC111045917	Up	0.0231382	perilipin-4-like [Nilaparvata lugens]
LOC111045919	Up	0.00311281	uncharacterized protein LOC111045919 [Nilaparvata lugens]
LOC111045920	Up	0.00930106	keratin-associated protein 5-5-like [Nilaparvata lugens]
LOC111045930	Down	1.87418e-17	fatty acid synthase [Nilaparvata lugens]	GO:0005737,GO:0005829,GO:0042587,GO:0005794,GO:0042470,GO:0005886,GO:0047451,GO:0102131,GO:0102132,GO:0004316,GO:0004315,GO:0004313,GO:0004314,GO:0008144,GO:0047117,GO:0004312,GO:0042802,GO:0016295,GO:0070402,GO:0004320,GO:0016296,GO:0031177,GO:0042803,GO:0006084,GO:0071353,GO:0090557,GO:0008611,GO:0006633,GO:0008610,GO:0043170,GO:0030879,GO:0030224,GO:0030223	cytoplasm|cytosol|glycogen granule|Golgi apparatus|melanosome|plasma membrane|3-hydroxyoctanoyl-[acyl-carrier-protein] dehydratase activity|3-oxo-glutaryl-[acp] methyl ester reductase activity|3-oxo-pimeloyl-[acp] methyl ester reductase activity|3-oxoacyl-[acyl-carrier-protein] reductase (NADPH) activity|3-oxoacyl-[acyl-carrier-protein] synthase activity|[acyl-carrier-protein] S-acetyltransferase…	ko00061,ko04152,ko04910	Fatty acid biosynthesis|AMPK signaling pathway|Insulin signaling pathway
LOC111045943	Down	0.0455197	uncharacterized protein LOC111045943 [Nilaparvata lugens]
LOC111045966	Down	2.03739e-05	retinol-binding protein pinta-like [Nilaparvata lugens]	GO:0016020	membrane
LOC111046018	Down	0.00225903	uncharacterized protein LOC111046018 isoform X1 [Nilaparvata lugens]
LOC111046033	Down	0.0220891	uncharacterized protein LOC111046033 [Nilaparvata lugens]
LOC111046037	Down	4.52083e-07	inositol oxygenase [Nilaparvata lugens]	GO:0005737,GO:0008199,GO:0050113,GO:0019310	cytoplasm|ferric iron binding|inositol oxygenase activity|inositol catabolic process	ko00053,ko00562	Ascorbate and aldarate metabolism|Inositol phosphate metabolism
LOC111046043	Up	0.0489008	gastrula zinc finger protein XlCGF57.1-like, partial [Nilaparvata lugens]
LOC111046049	Up	1.86055e-05	uncharacterized protein LOC111046049 isoform X1 [Nilaparvata lugens]	GO:0005829,GO:0000932,GO:0022008	cytosol|P-body|neurogenesis
LOC111046050	Down	0.00027029	uncharacterized protein LOC111046050 [Nilaparvata lugens]
LOC111046056	Up	1.13502e-07	uncharacterized protein LOC111046049 isoform X1 [Nilaparvata lugens]
LOC111046144	Down	5.39019e-07	hypothetical protein LSTR_LSTR001523 [Laodelphax striatellus]	GO:0005759,GO:0031966,GO:0005739,GO:0003995,GO:0004085,GO:0000062,GO:0050660,GO:0046359,GO:0006635,GO:0033539,GO:0051289,GO:0051384,GO:0042594	mitochondrial matrix|mitochondrial membrane|mitochondrion|acyl-CoA dehydrogenase activity|butyryl-CoA dehydrogenase activity|fatty-acyl-CoA binding|flavin adenine dinucleotide binding|butyrate catabolic process|fatty acid beta-oxidation|fatty acid beta-oxidation using acyl-CoA dehydrogenase|protein homotetramerization|response to glucocorticoid|response to starvation
LOC111046153	Up	0.0381086	ATP-dependent RNA helicase A-like protein [Nilaparvata lugens]
LOC111046157	Down	5.38268e-09	facilitated trehalose transporter Tret1-like [Nilaparvata lugens]	GO:0016021,GO:0005886,GO:0015574,GO:0015771	integral component of membrane|plasma membrane|trehalose transmembrane transporter activity|trehalose transport
LOC111046169	Up	0.0316433	uncharacterized protein LOC111046169 [Nilaparvata lugens]	GO:0005634,GO:0003824,GO:0035064,GO:0003714	nucleus|catalytic activity|methylated histone binding|transcription corepressor activity
LOC111046229	Up	0.0171187	myotubularin-related protein 9 [Nilaparvata lugens]	GO:0005737,GO:0005829,GO:0032991,GO:0030234,GO:0019903,GO:0010507,GO:0010922,GO:0050821,GO:0060304	cytoplasm|cytosol|protein-containing complex|enzyme regulator activity|protein phosphatase binding|negative regulation of autophagy|positive regulation of phosphatase activity|protein stabilization|regulation of phosphatidylinositol dephosphorylation
LOC111046230	Up	0.0087881	uncharacterized protein LOC111046230 [Nilaparvata lugens]	GO:0080008,GO:0032991,GO:0016567	Cul4-RING E3 ubiquitin ligase complex|protein-containing complex|protein ubiquitination
LOC111046268	Up	0.0032211	ankyrin repeat and SAM domain-containing protein 3-like [Nilaparvata lugens]	GO:0005929,GO:0048793	cilium|pronephros development
LOC111046309	Up	6.26302e-07	battenin isoform X1 [Nilaparvata lugens]	GO:0005776,GO:0005901,GO:0005737,GO:0031410,GO:0005769,GO:0005783,GO:0005794,GO:0000139,GO:0005795,GO:0030176,GO:0016021,GO:0005770,GO:0005765,GO:0005764,GO:0045121,GO:0043005,GO:0005654,GO:0005634,GO:0005886,GO:0008021,GO:0005802,GO:0048306,GO:0030036,GO:0001508,GO:0006865,GO:0042987,GO:0015809,GO:0008306,GO:0097352,GO:0016477,GO:0006520,GO:0006672,GO:0006897,GO:0006681,GO:0001575,GO:0006678,GO:…	autophagosome|caveola|cytoplasm|cytoplasmic vesicle|early endosome|endoplasmic reticulum|Golgi apparatus|Golgi membrane|Golgi stack|integral component of endoplasmic reticulum membrane|integral component of membrane|late endosome|lysosomal membrane|lysosome|membrane raft|neuron projection|nucleoplasm|nucleus|plasma membrane|synaptic vesicle|trans-Golgi network|calcium-dependent protein binding|ac…	ko04142	Lysosome
LOC111046320	Up	0.0350264	uncharacterized protein LOC111046320 [Nilaparvata lugens]	GO:0005634,GO:0008408,GO:0140078,GO:0052720,GO:0003677,GO:0003906,GO:0008311,GO:0046872,GO:0004528,GO:0006284	nucleus|3'-5' exonuclease activity|class I DNA-(apurinic or apyrimidinic site) endonuclease activity|class II DNA-(apurinic or apyrimidinic site) endonuclease activity|DNA binding|DNA-(apurinic or apyrimidinic site) endonuclease activity|double-stranded DNA 3'-5' exodeoxyribonuclease activity|metal ion binding|phosphodiesterase I activity|base-excision repair	ko03410	Base excision repair
LOC111046326	Up	0.00123312	hypothetical protein [Nilaparvata lugens]
LOC111046329	Down	5.66868e-06	cytochrome P450 CYP6AX1v2 [Nilaparvata lugens]	GO:0005789,GO:0031090,GO:0020037,GO:0005506,GO:0004497,GO:0016705,GO:0002118,GO:0050829	endoplasmic reticulum membrane|organelle membrane|heme binding|iron ion binding|monooxygenase activity|oxidoreductase activity, acting on paired donors, with incorporation or reduction of molecular oxygen|aggressive behavior|defense response to Gram-negative bacterium
LOC111046362	Down	0.0244664	phospholipase B1, membrane-associated-like [Nilaparvata lugens]	GO:0016324,GO:0016021,GO:0004622,GO:0004623,GO:0102567,GO:0102568,GO:0016042	apical plasma membrane|integral component of membrane|lysophospholipase activity|phospholipase A2 activity|phospholipase A2 activity (consuming 1,2-dipalmitoylphosphatidylcholine)|phospholipase A2 activity consuming 1,2-dioleoylphosphatidylethanolamine)|lipid catabolic process	ko00564,ko00565,ko00590,ko00591,ko00592,ko04977	Glycerophospholipid metabolism|Ether lipid metabolism|Arachidonic acid metabolism|Linoleic acid metabolism|alpha-Linolenic acid metabolism|Vitamin digestion and absorption
LOC111046367	Down	0.000104384	uncharacterized protein LOC111046367 [Nilaparvata lugens]
LOC111046389	Down	3.86455e-06	LOW QUALITY PROTEIN: PR domain zinc finger protein 1-like [Nilaparvata lugens]
LOC111046412	Up	0.0123748	uncharacterized protein LOC111046411 isoform X1 [Nilaparvata lugens]	GO:0005737,GO:0005874,GO:0005525,GO:0003924,GO:0005200,GO:0007017	cytoplasm|microtubule|GTP binding|GTPase activity|structural constituent of cytoskeleton|microtubule-based process
LOC111046448	Down	2.68849e-06	keratin, type II cytoskeletal 2 epidermal-like [Nilaparvata lugens]
LOC111046560	Down	0.0187051	ionotropic receptor 25a [Nilaparvata lugens]	GO:0032281,GO:0030424,GO:0005929,GO:0016021,GO:0043204,GO:0005886,GO:0071683,GO:0004971,GO:0015026,GO:0015276,GO:0007610,GO:0050907,GO:0050911,GO:0009649,GO:0048511,GO:0010378,GO:0019226	AMPA glutamate receptor complex|axon|cilium|integral component of membrane|perikaryon|plasma membrane|sensory dendrite|AMPA glutamate receptor activity|coreceptor activity|ligand-gated ion channel activity|behavior|detection of chemical stimulus involved in sensory perception|detection of chemical stimulus involved in sensory perception of smell|entrainment of circadian clock|rhythmic process|tem…
LOC111046564	Up	7.72128e-07	uncharacterized protein LOC111046564 isoform X1 [Nilaparvata lugens]
LOC111046571	Up	0.0154349	putative protein MSS51 homolog, mitochondrial [Nilaparvata lugens]
LOC111046607	Down	3.17415e-06	uncharacterized protein LOC111046607 [Nilaparvata lugens]			ko04013,ko04320	MAPK signaling pathway - fly|Dorso-ventral axis formation
LOC111046655	Up	0.0475136	proton-coupled folate transporter-like [Nilaparvata lugens]	GO:0016021,GO:0005542,GO:0055085	integral component of membrane|folic acid binding|transmembrane transport	ko01523,ko04977,ko04978	Antifolate resistance|Vitamin digestion and absorption|Mineral absorption
LOC111046663	Up	0.0309573	THAP domain-containing protein 1-like [Nilaparvata lugens]	GO:0005654,GO:0046872,GO:0043565,GO:0007049	nucleoplasm|metal ion binding|sequence-specific DNA binding|cell cycle
LOC111046667	Down	0.00274551	pyruvate dehydrogenase E1 component subunit alpha type II, mitochondrial-like [Nilaparvata lugens]	GO:0005759,GO:0004739,GO:0006086,GO:0006006,GO:0006099	mitochondrial matrix|pyruvate dehydrogenase (acetyl-transferring) activity|acetyl-CoA biosynthetic process from pyruvate|glucose metabolic process|tricarboxylic acid cycle	ko00010,ko00020,ko00620,ko04066,ko04922,ko05230	Glycolysis / Gluconeogenesis|Citrate cycle (TCA cycle)|Pyruvate metabolism|HIF-1 signaling pathway|Glucagon signaling pathway|Central carbon metabolism in cancer
LOC111046703	Down	0.0251679	hypothetical protein LSTR_LSTR011740 [Laodelphax striatellus]	GO:0050660,GO:0017150	flavin adenine dinucleotide binding|tRNA dihydrouridine synthase activity
LOC111046711	Up	0.0160657	transmembrane and TPR repeat-containing protein 4 [Nilaparvata lugens]	GO:0016021	integral component of membrane
LOC111046740	Up	1.26682e-06	uncharacterized protein LOC111046740 isoform X1 [Nilaparvata lugens]
LOC111046778	Up	0.0201219	hypothetical protein LSTR_LSTR010814 [Laodelphax striatellus]	GO:0005813	centrosome
LOC111046786	Down	1.81567e-11	uncharacterized protein LOC111046786 isoform X1 [Nilaparvata lugens]
LOC111046789	Up	0.00743881	hypothetical protein LSTR_LSTR004497 [Laodelphax striatellus]	GO:0031390,GO:0005663,GO:0005634,GO:0003689,GO:0043142,GO:0006260,GO:0006261,GO:1900264,GO:0046683	Ctf18 RFC-like complex|DNA replication factor C complex|nucleus|DNA clamp loader activity|single-stranded DNA-dependent ATPase activity|DNA replication|DNA-dependent DNA replication|positive regulation of DNA-directed DNA polymerase activity|response to organophosphorus	ko03030,ko03420,ko03430	DNA replication|Nucleotide excision repair|Mismatch repair
LOC111046792	Down	2.55253e-22	very long-chain-fatty-acid--CoA ligase bubblegum-like [Nilaparvata lugens]	GO:0005737,GO:0005524,GO:0102391,GO:0004467	cytoplasm|ATP binding|decanoate-CoA ligase activity|long-chain fatty acid-CoA ligase activity	ko00061,ko00071,ko03320,ko04920	Fatty acid biosynthesis|Fatty acid degradation|PPAR signaling pathway|Adipocytokine signaling pathway
LOC111046804	Down	1.2997e-05	apolipoprotein D-like [Nilaparvata lugens]
LOC111046809	Down	8.92152e-16	enolase [Nilaparvata lugens]	GO:0005737,GO:0000015,GO:0005886,GO:0000287,GO:0004634,GO:0042593,GO:0006096	cytoplasm|phosphopyruvate hydratase complex|plasma membrane|magnesium ion binding|phosphopyruvate hydratase activity|glucose homeostasis|glycolytic process
LOC111046828	Up	9.22827e-05	uncharacterized protein LOC111046828 [Nilaparvata lugens]
LOC111046830	Up	0.000126927	uncharacterized protein LOC111046830 [Nilaparvata lugens]
LOC111046948	Up	0.000242272	RING finger and SPRY domain-containing protein 1-like [Nilaparvata lugens]	GO:0005576,GO:0046872	extracellular region|metal ion binding
LOC111047021	Up	6.10062e-06	facilitated trehalose transporter Tret1-2 homolog isoform X1 [Nilaparvata lugens]	GO:0016021,GO:0005886,GO:0015574,GO:0015771	integral component of membrane|plasma membrane|trehalose transmembrane transporter activity|trehalose transport
LOC111047074	Down	6.97113e-06	uncharacterized protein LOC111047074 isoform X1 [Nilaparvata lugens]
LOC111047093	Up	2.07165e-08	oxidative stress-induced growth inhibitor 2-like [Nilaparvata lugens]
LOC111047128	Down	0.00359404	uncharacterized protein LOC111047128 [Nilaparvata lugens]
LOC111047156	Down	0.000307951	cysteine dioxygenase type 1 [Nilaparvata lugens]	GO:0017172,GO:0005506,GO:0042412	cysteine dioxygenase activity|iron ion binding|taurine biosynthetic process	ko00270,ko00430	Cysteine and methionine metabolism|Taurine and hypotaurine metabolism
LOC111047161	Down	3.92596e-09	uncharacterized protein LOC111047161 [Nilaparvata lugens]
LOC111047182	Down	2.17105e-09	guanine nucleotide-binding protein-like 3 homolog [Nilaparvata lugens]	GO:0001652,GO:0005730,GO:0016887,GO:0005525,GO:0003924,GO:0090307,GO:0042127,GO:0040014,GO:0042273	granular component|nucleolus|ATPase activity|GTP binding|GTPase activity|mitotic spindle assembly|regulation of cell proliferation|regulation of multicellular organism growth|ribosomal large subunit biogenesis	ko03008	Ribosome biogenesis in eukaryotes
LOC111047199	Up	4.47969e-12	sodium-independent sulfate anion transporter-like isoform X2 [Nilaparvata lugens]	GO:0005783,GO:0070062,GO:0005794,GO:0016021,GO:0043231,GO:0005765,GO:0005654,GO:0005886,GO:0008509,GO:0015301,GO:0008271,GO:0015116,GO:0006811,GO:0008272	endoplasmic reticulum|extracellular exosome|Golgi apparatus|integral component of membrane|intracellular membrane-bounded organelle|lysosomal membrane|nucleoplasm|plasma membrane|anion transmembrane transporter activity|anion:anion antiporter activity|secondary active sulfate transmembrane transporter activity|sulfate transmembrane transporter activity|ion transport|sulfate transport
LOC111047204	Down	0.0392524	ejaculatory bulb-specific protein 3-like [Nilaparvata lugens]	GO:0005576,GO:0007552,GO:0045297,GO:0009615	extracellular region|metamorphosis|post-mating behavior|response to virus
LOC111047213	Down	1.20667e-09	ejaculatory bulb-specific protein 3-like [Nilaparvata lugens]	GO:0005576,GO:0007552,GO:0045297,GO:0009615	extracellular region|metamorphosis|post-mating behavior|response to virus
LOC111047252	Down	4.40711e-05	probable ATP-dependent RNA helicase DDX47 [Nilaparvata lugens]	GO:0016020,GO:0005730,GO:0005654,GO:0005524,GO:0004386,GO:0003723,GO:0008625,GO:0006397,GO:0008380,GO:0006364	membrane|nucleolus|nucleoplasm|ATP binding|helicase activity|RNA binding|extrinsic apoptotic signaling pathway via death domain receptors|mRNA processing|RNA splicing|rRNA processing
LOC111047257	Up	8.09997e-08	peroxisomal acyl-coenzyme A oxidase 3-like isoform X1 [Nilaparvata lugens]	GO:0005829,GO:0016020,GO:0005782,GO:0005777,GO:0003997,GO:0071949,GO:0005504,GO:0050660,GO:0016402,GO:0005102,GO:0033540,GO:0055088,GO:0006625	cytosol|membrane|peroxisomal matrix|peroxisome|acyl-CoA oxidase activity|FAD binding|fatty acid binding|flavin adenine dinucleotide binding|pristanoyl-CoA oxidase activity|signaling receptor binding|fatty acid beta-oxidation using acyl-CoA oxidase|lipid homeostasis|protein targeting to peroxisome	ko00071,ko00410,ko00592,ko00640,ko01040,ko03320,ko04024,ko04146	Fatty acid degradation|beta-Alanine metabolism|alpha-Linolenic acid metabolism|Propanoate metabolism|Biosynthesis of unsaturated fatty acids|PPAR signaling pathway|cAMP signaling pathway|Peroxisome
LOC111047280	Up	0.000279421	hypothetical protein LSTR_LSTR013710 [Laodelphax striatellus]			ko00140	Steroid hormone biosynthesis
LOC111047286	Down	1.0505e-05	uncharacterized protein LOC111047286 [Nilaparvata lugens]	GO:0031012,GO:0005576,GO:0032992,GO:0008061,GO:0030023,GO:0008010,GO:0042302,GO:0040003	extracellular matrix|extracellular region|protein-carbohydrate complex|chitin binding|extracellular matrix constituent conferring elasticity|structural constituent of chitin-based larval cuticle|structural constituent of cuticle|chitin-based cuticle development
LOC111047300	Up	0.00603544	LOW QUALITY PROTEIN: ribonucleoside-diphosphate reductase subunit M2 B-like [Nilaparvata lugens]	GO:0005829,GO:0046872,GO:0004748,GO:0006919,GO:0009263,GO:0006260	cytosol|metal ion binding|ribonucleoside-diphosphate reductase activity, thioredoxin disulfide as acceptor|activation of cysteine-type endopeptidase activity involved in apoptotic process|deoxyribonucleotide biosynthetic process|DNA replication	ko00230,ko00240,ko00480,ko00983,ko04115	Purine metabolism|Pyrimidine metabolism|Glutathione metabolism|Drug metabolism - other enzymes|p53 signaling pathway
LOC111047307	Down	1.3655e-17	purine nucleoside phosphorylase [Nilaparvata lugens]	GO:0005737,GO:0005856,GO:0004731,GO:0009116	cytoplasm|cytoskeleton|purine-nucleoside phosphorylase activity|nucleoside metabolic process	ko00230,ko00240,ko00760	Purine metabolism|Pyrimidine metabolism|Nicotinate and nicotinamide metabolism
LOC111047432	Down	0.0274191	ejaculatory bulb-specific protein 3-like isoform X1 [Nilaparvata lugens]	GO:0005576,GO:0007552,GO:0045297,GO:0009615	extracellular region|metamorphosis|post-mating behavior|response to virus
LOC111047550	Down	0.0105452	clavesin-1-like [Nilaparvata lugens]	GO:0030136,GO:0031901,GO:0005768,GO:0005802,GO:0032588,GO:0080025,GO:0007040	clathrin-coated vesicle|early endosome membrane|endosome|trans-Golgi network|trans-Golgi network membrane|phosphatidylinositol-3,5-bisphosphate binding|lysosome organization
LOC111047551	Down	6.99674e-06	clavesin-2-like [Nilaparvata lugens]	GO:0005829,GO:0005770,GO:0120013,GO:0043325,GO:0005546,GO:0008431,GO:0001892,GO:0120009,GO:0051452,GO:0006629,GO:0060548,GO:0090212,GO:0007584,GO:0009268,GO:0009636,GO:0042360,GO:0051180	cytosol|late endosome|intermembrane lipid transfer activity|phosphatidylinositol-3,4-bisphosphate binding|phosphatidylinositol-4,5-bisphosphate binding|vitamin E binding|embryonic placenta development|intermembrane lipid transfer|intracellular pH reduction|lipid metabolic process|negative regulation of cell death|negative regulation of establishment of blood-brain barrier|response to nutrient|res…
LOC111047552	Down	1.93929e-08	clavesin-1-like isoform X2 [Nilaparvata lugens]	GO:0030136,GO:0031901,GO:0005768,GO:0005802,GO:0080025,GO:0007040	clathrin-coated vesicle|early endosome membrane|endosome|trans-Golgi network|phosphatidylinositol-3,5-bisphosphate binding|lysosome organization
LOC111047601	Up	0.0346252	uncharacterized protein LOC111047601 [Nilaparvata lugens]
LOC111047614	Up	1.51764e-13	mitochondrial amidoxime-reducing component 1-like isoform X1 [Nilaparvata lugens]
LOC111047646	Down	6.77538e-21	amidophosphoribosyltransferase-like [Nilaparvata lugens]	GO:0051539,GO:0004044,GO:0046872,GO:0006189,GO:0008340,GO:0040016,GO:0006541,GO:0009116,GO:0048477,GO:0009113,GO:0006164	4 iron, 4 sulfur cluster binding|amidophosphoribosyltransferase activity|metal ion binding|'de novo' IMP biosynthetic process|determination of adult lifespan|embryonic cleavage|glutamine metabolic process|nucleoside metabolic process|oogenesis|purine nucleobase biosynthetic process|purine nucleotide biosynthetic process	ko00230,ko00250	Purine metabolism|Alanine, aspartate and glutamate metabolism
LOC111047647	Down	3.11677e-20	multifunctional protein ADE2 [Nilaparvata lugens]	GO:0005737,GO:0005829,GO:0043727,GO:0005524,GO:0004638,GO:0004639,GO:0006189	cytoplasm|cytosol|5-amino-4-imidazole carboxylate lyase activity|ATP binding|phosphoribosylaminoimidazole carboxylase activity|phosphoribosylaminoimidazolesuccinocarboxamide synthase activity|'de novo' IMP biosynthetic process	ko00230	Purine metabolism
LOC111047649	Up	1.59482e-07	putative inorganic phosphate cotransporter [Nilaparvata lugens]	GO:0016021,GO:0015114,GO:0015293,GO:0006814	integral component of membrane|phosphate ion transmembrane transporter activity|symporter activity|sodium ion transport
LOC111047652	Down	1.43881e-20	probable low-specificity L-threonine aldolase 1 isoform X1 [Nilaparvata lugens]	GO:0005829,GO:0008732,GO:0006545,GO:0006567	cytosol|L-allo-threonine aldolase activity|glycine biosynthetic process|threonine catabolic process	ko00260	Glycine, serine and threonine metabolism
LOC111047714	Down	0.033164	uncharacterized protein LOC111047714 [Nilaparvata lugens]
LOC111047805	Down	0.000370206	isovaleryl-CoA dehydrogenase, mitochondrial-like [Nilaparvata lugens]	GO:0005759,GO:0031966,GO:0005739,GO:0005654,GO:0050660,GO:0008470,GO:0033539,GO:0006552,GO:0006551,GO:0051260	mitochondrial matrix|mitochondrial membrane|mitochondrion|nucleoplasm|flavin adenine dinucleotide binding|isovaleryl-CoA dehydrogenase activity|fatty acid beta-oxidation using acyl-CoA dehydrogenase|leucine catabolic process|leucine metabolic process|protein homooligomerization	ko00280	Valine, leucine and isoleucine degradation
LOC111047811	Up	0.0476806	uncharacterized protein LOC111047811 [Nilaparvata lugens]
LOC111047819	Up	1.22684e-21	lathosterol oxidase-like isoform X1 [Nilaparvata lugens]	GO:0005789,GO:0016021,GO:0043231,GO:0000248,GO:0005506,GO:0033490,GO:0016126	endoplasmic reticulum membrane|integral component of membrane|intracellular membrane-bounded organelle|C-5 sterol desaturase activity|iron ion binding|cholesterol biosynthetic process via lathosterol|sterol biosynthetic process	ko00100	Steroid biosynthesis
LOC111047840	Up	0.00186447	nicalin-like [Nilaparvata lugens]	GO:0005789,GO:0016021,GO:0005886,GO:0048484,GO:1900176,GO:0009966	endoplasmic reticulum membrane|integral component of membrane|plasma membrane|enteric nervous system development|negative regulation of nodal signaling pathway involved in determination of lateral mesoderm left/right asymmetry|regulation of signal transduction
LOC111047842	Up	0.0185586	DNA repair protein RAD50 [Nilaparvata lugens]	GO:0000794,GO:0016020,GO:0030870,GO:0000790,GO:0000784,GO:0005654,GO:0035861,GO:0004017,GO:0005524,GO:0016887,GO:0003677,GO:0003691,GO:0051880,GO:0046872,GO:0030674,GO:0043047,GO:0006974,GO:0070192,GO:0000729,GO:0032508,GO:0006310,GO:0006281,GO:0006260,GO:0006302,GO:0000724,GO:0006303,GO:1904354,GO:0090305,GO:0033674,GO:0031954,GO:0032206,GO:0007131,GO:0000019,GO:0016233,GO:0000723,GO:0000722,GO:…	condensed nuclear chromosome|membrane|Mre11 complex|nuclear chromatin|nuclear chromosome, telomeric region|nucleoplasm|site of double-strand break|adenylate kinase activity|ATP binding|ATPase activity|DNA binding|double-stranded telomeric DNA binding|G-quadruplex DNA binding|metal ion binding|protein binding, bridging|single-stranded telomeric DNA binding|cellular response to DNA damage stimulus|…
LOC111047903	Up	1.1002e-15	sugar transporter [Nilaparvata lugens]
LOC111047913	Up	0.000627039	LOW QUALITY PROTEIN: dynein heavy chain 12, axonemal-like [Nilaparvata lugens]	GO:0005858,GO:0030286,GO:0005874,GO:0005524,GO:0008569,GO:0045505,GO:0045503,GO:0051959,GO:0003777,GO:0003341,GO:0060285,GO:0007018	axonemal dynein complex|dynein complex|microtubule|ATP binding|ATP-dependent microtubule motor activity, minus-end-directed|dynein intermediate chain binding|dynein light chain binding|dynein light intermediate chain binding|microtubule motor activity|cilium movement|cilium-dependent cell motility|microtubule-based movement	ko05016	Huntington disease
LOC111047942	Up	0.00470468	cuticle protein 21-like, partial [Nilaparvata lugens]	GO:0042302	structural constituent of cuticle
LOC111048049	Up	1.64056e-06	carboxypeptidase Q-like [Nilaparvata lugens]	GO:0005737,GO:0005783,GO:0005615,GO:0005794,GO:0005764,GO:0004180,GO:0046872,GO:0070573,GO:0042803,GO:0043171,GO:0006508	cytoplasm|endoplasmic reticulum|extracellular space|Golgi apparatus|lysosome|carboxypeptidase activity|metal ion binding|metallodipeptidase activity|protein homodimerization activity|peptide catabolic process|proteolysis
LOC111048052	Down	3.27191e-10	ATP-dependent RNA helicase DDX54 [Nilaparvata lugens]	GO:0005794,GO:0005730,GO:0005634,GO:0005524,GO:0004004,GO:0030331,GO:0003723,GO:0005102,GO:0003714,GO:0016070,GO:0006396	Golgi apparatus|nucleolus|nucleus|ATP binding|ATP-dependent RNA helicase activity|estrogen receptor binding|RNA binding|signaling receptor binding|transcription corepressor activity|RNA metabolic process|RNA processing
LOC111048087	Down	0.0090533	LOW QUALITY PROTEIN: probable nuclear hormone receptor HR38 [Nilaparvata lugens]	GO:0005737,GO:0005634,GO:0005667,GO:0001047,GO:0035259,GO:0004879,GO:0046982,GO:0001077,GO:0000978,GO:0000977,GO:0043565,GO:0005102,GO:0003707,GO:0008270,GO:0071376,GO:0042335,GO:0045944,GO:0048082	cytoplasm|nucleus|transcription factor complex|core promoter binding|glucocorticoid receptor binding|nuclear receptor activity|protein heterodimerization activity|proximal promoter DNA-binding transcription activator activity, RNA polymerase II-specific|RNA polymerase II proximal promoter sequence-specific DNA binding|RNA polymerase II regulatory region sequence-specific DNA binding|sequence-spec…	ko04925,ko04928	Aldosterone synthesis and secretion|Parathyroid hormone synthesis, secretion and action
LOC111048124	Down	0.0463347	hypothetical protein LSTR_LSTR008946 [Laodelphax striatellus]	GO:0005777,GO:0051537,GO:0009055,GO:0071949,GO:0050660,GO:0005506,GO:0043546,GO:0004854,GO:0004855,GO:0009115	peroxisome|2 iron, 2 sulfur cluster binding|electron transfer activity|FAD binding|flavin adenine dinucleotide binding|iron ion binding|molybdopterin cofactor binding|xanthine dehydrogenase activity|xanthine oxidase activity|xanthine catabolic process	ko00230,ko00232,ko00983,ko04146	Purine metabolism|Caffeine metabolism|Drug metabolism - other enzymes|Peroxisome
LOC111048211	Up	7.84141e-07	atrial natriuretic peptide receptor 1-like [Nilaparvata lugens]	GO:0016021,GO:0005622,GO:0005886,GO:0043235,GO:0005524,GO:0005525,GO:0004383,GO:0042562,GO:0016941,GO:0017046,GO:0001653,GO:0004672,GO:0019901,GO:0007166,GO:0006182,GO:0019934,GO:0042417,GO:0035556,GO:0048662,GO:0010753,GO:0007168,GO:0050880,GO:0007165	integral component of membrane|intracellular|plasma membrane|receptor complex|ATP binding|GTP binding|guanylate cyclase activity|hormone binding|natriuretic peptide receptor activity|peptide hormone binding|peptide receptor activity|protein kinase activity|protein kinase binding|cell surface receptor signaling pathway|cGMP biosynthetic process|cGMP-mediated signaling|dopamine metabolic process|in…
LOC111048215	Up	0.011388	lymphokine-activated killer T-cell-originated protein kinase isoform X1 [Nilaparvata lugens]	GO:0005634,GO:0005524,GO:0004674,GO:0034644,GO:0000278,GO:0050728,GO:0032435,GO:0032873	nucleus|ATP binding|protein serine/threonine kinase activity|cellular response to UV|mitotic cell cycle|negative regulation of inflammatory response|negative regulation of proteasomal ubiquitin-dependent protein catabolic process|negative regulation of stress-activated MAPK cascade
LOC111048221	Down	1.3494e-18	ATP-citrate synthase-like isoform X1 [Nilaparvata lugens]	GO:0009346,GO:0005829,GO:0005739,GO:0005654,GO:0005886,GO:0005524,GO:0003878,GO:0048037,GO:0046872,GO:0006085,GO:0006084,GO:0006101,GO:0006633,GO:0008610,GO:0006107	citrate lyase complex|cytosol|mitochondrion|nucleoplasm|plasma membrane|ATP binding|ATP citrate synthase activity|cofactor binding|metal ion binding|acetyl-CoA biosynthetic process|acetyl-CoA metabolic process|citrate metabolic process|fatty acid biosynthetic process|lipid biosynthetic process|oxaloacetate metabolic process	ko00020	Citrate cycle (TCA cycle)
LOC111048283	Down	4.31536e-21	lipid storage droplets surface-binding protein 1-like [Nilaparvata lugens]	GO:0005829,GO:0005811,GO:0031887,GO:0019915,GO:0006869,GO:0007275,GO:0050995,GO:0010890,GO:0051049,GO:0030730	cytosol|lipid droplet|lipid droplet transport along microtubule|lipid storage|lipid transport|multicellular organism development|negative regulation of lipid catabolic process|positive regulation of sequestering of triglyceride|regulation of transport|sequestering of triglyceride
LOC111048323	Down	0.000777487	uncharacterized protein LOC111048323 isoform X1 [Nilaparvata lugens]
LOC111048337	Down	0.0218067	lambda-crystallin [Nilaparvata lugens]	GO:0005829,GO:0003857,GO:0050104,GO:0070403,GO:0042803,GO:0005212,GO:0006631	cytosol|3-hydroxyacyl-CoA dehydrogenase activity|L-gulonate 3-dehydrogenase activity|NAD+ binding|protein homodimerization activity|structural constituent of eye lens|fatty acid metabolic process	ko00040	Pentose and glucuronate interconversions
LOC111048401	Down	4.16933e-05	cysteine sulfinic acid decarboxylase [Nilaparvata lugens]	GO:0004068,GO:0030170,GO:0004782,GO:0019752,GO:0042412	aspartate 1-decarboxylase activity|pyridoxal phosphate binding|sulfinoalanine decarboxylase activity|carboxylic acid metabolic process|taurine biosynthetic process	ko00410,ko00430,ko00770	beta-Alanine metabolism|Taurine and hypotaurine metabolism|Pantothenate and CoA biosynthesis
LOC111048419	Up	2.69855e-05	UDP-glucuronosyltransferase 1-7C-like isoform X2 [Nilaparvata lugens]	GO:0005789,GO:0016021,GO:0043231,GO:0016020,GO:0015020,GO:0008194,GO:0019439,GO:0046226,GO:0006711,GO:0052696,GO:0052697	endoplasmic reticulum membrane|integral component of membrane|intracellular membrane-bounded organelle|membrane|glucuronosyltransferase activity|UDP-glycosyltransferase activity|aromatic compound catabolic process|coumarin catabolic process|estrogen catabolic process|flavonoid glucuronidation|xenobiotic glucuronidation	ko00040,ko00053,ko00140,ko00830,ko00860,ko00980,ko00982,ko00983,ko05204	Pentose and glucuronate interconversions|Ascorbate and aldarate metabolism|Steroid hormone biosynthesis|Retinol metabolism|Porphyrin and chlorophyll metabolism|Metabolism of xenobiotics by cytochrome P450|Drug metabolism - cytochrome P450|Drug metabolism - other enzymes|Chemical carcinogenesis
LOC111048442	Up	0.0180755	zinc finger protein 3 homolog isoform X1 [Nilaparvata lugens]	GO:0005737,GO:0005634,GO:0005819,GO:0005516,GO:0051301,GO:0007051	cytoplasm|nucleus|spindle|calmodulin binding|cell division|spindle organization
LOC111048454	Up	5.20628e-08	N-acetylgalactosaminyltransferase 7 [Nilaparvata lugens]	GO:0012505,GO:0005794,GO:0000139,GO:0005795,GO:0016021,GO:0030246,GO:0046872,GO:0004653,GO:0009312,GO:0006486	endomembrane system|Golgi apparatus|Golgi membrane|Golgi stack|integral component of membrane|carbohydrate binding|metal ion binding|polypeptide N-acetylgalactosaminyltransferase activity|oligosaccharide biosynthetic process|protein glycosylation	ko00512,ko00514	Mucin type O-glycan biosynthesis|Other types of O-glycan biosynthesis
LOC111048466	Up	0.0254398	nucleolar protein 58, partial [Nilaparvata lugens]
LOC111048487	Up	0.0168409	coronin-2B-like isoform X3 [Nilaparvata lugens]	GO:0005622,GO:0017053,GO:0051015,GO:0035556	intracellular|transcriptional repressor complex|actin filament binding|intracellular signal transduction
LOC111048601	Down	3.08454e-13	kinetochore protein NDC80 homolog [Nilaparvata lugens]	GO:0000777,GO:0000778,GO:0000776,GO:0031262,GO:0051315,GO:0051301,GO:0007059,GO:0051310,GO:0007052,GO:0090267	condensed chromosome kinetochore|condensed nuclear chromosome kinetochore|kinetochore|Ndc80 complex|attachment of mitotic spindle microtubules to kinetochore|cell division|chromosome segregation|metaphase plate congression|mitotic spindle organization|positive regulation of mitotic cell cycle spindle assembly checkpoint
LOC111048629	Down	0.0178872	nuclear transcription factor Y subunit beta-like [Nilaparvata lugens]
LOC111048644	Down	2.88072e-17	pyruvate kinase-like isoform X3 [Nilaparvata lugens]	GO:0005737,GO:0005829,GO:0043186,GO:0005524,GO:0016301,GO:0000287,GO:0030955,GO:0004743,GO:0032869,GO:0042593,GO:0006096,GO:0007520,GO:0006090,GO:0009744,GO:0007525	cytoplasm|cytosol|P granule|ATP binding|kinase activity|magnesium ion binding|potassium ion binding|pyruvate kinase activity|cellular response to insulin stimulus|glucose homeostasis|glycolytic process|myoblast fusion|pyruvate metabolic process|response to sucrose|somatic muscle development	ko00010,ko00230,ko00620,ko04922,ko04930,ko05165,ko05203,ko05230	Glycolysis / Gluconeogenesis|Purine metabolism|Pyruvate metabolism|Glucagon signaling pathway|Type II diabetes mellitus|Human papillomavirus infection|Viral carcinogenesis|Central carbon metabolism in cancer
LOC111048673	Down	0.0124993	heat shock protein 68-like [Nilaparvata lugens]	GO:0005737,GO:0005829,GO:0005739,GO:0005524,GO:0016887,GO:0042623,GO:0031072,GO:0051787,GO:0044183,GO:0051082,GO:0034605,GO:0034620,GO:0051085,GO:0008340,GO:0006457,GO:0042026,GO:0042594,GO:0006986	cytoplasm|cytosol|mitochondrion|ATP binding|ATPase activity|ATPase activity, coupled|heat shock protein binding|misfolded protein binding|protein binding involved in protein folding|unfolded protein binding|cellular response to heat|cellular response to unfolded protein|chaperone cofactor-dependent protein refolding|determination of adult lifespan|protein folding|protein refolding|response to sta…	ko03040,ko04010,ko04141,ko04144,ko04213,ko04612,ko04915,ko05134,ko05145,ko05162	Spliceosome|MAPK signaling pathway|Protein processing in endoplasmic reticulum|Endocytosis|Longevity regulating pathway - multiple species|Antigen processing and presentation|Estrogen signaling pathway|Legionellosis|Toxoplasmosis|Measles
LOC111048694	Down	1.30873e-07	hypothetical protein LSTR_LSTR008024 [Laodelphax striatellus]	GO:0016021,GO:0008289,GO:0016747,GO:0006869,GO:0007275	integral component of membrane|lipid binding|transferase activity, transferring acyl groups other than amino-acyl groups|lipid transport|multicellular organism development
LOC111048704	Down	0.0275601	uncharacterized protein LOC111048704 isoform X1 [Nilaparvata lugens]	GO:0005737,GO:0005634,GO:0005509,GO:0030234,GO:0004341,GO:0008270,GO:0006874,GO:0019853,GO:0032781,GO:0050848	cytoplasm|nucleus|calcium ion binding|enzyme regulator activity|gluconolactonase activity|zinc ion binding|cellular calcium ion homeostasis|L-ascorbic acid biosynthetic process|positive regulation of ATPase activity|regulation of calcium-mediated signaling	ko00030,ko00053	Pentose phosphate pathway|Ascorbate and aldarate metabolism
LOC111048790	Up	0.0139882	protein cortex-like [Nilaparvata lugens]			ko04110,ko04114,ko04120,ko05166,ko05203	Cell cycle|Oocyte meiosis|Ubiquitin mediated proteolysis|Human T-cell leukemia virus 1 infection|Viral carcinogenesis
LOC111048798	Down	0.0123389	adhesive plaque matrix protein-like isoform X1 [Nilaparvata lugens]
LOC111048815	Down	0.000976107	tetratricopeptide repeat protein 30A [Nilaparvata lugens]	GO:0005879,GO:0005929,GO:0030992,GO:0005215,GO:0042073,GO:0018095	axonemal microtubule|cilium|intraciliary transport particle B|transporter activity|intraciliary transport|protein polyglutamylation
LOC111048885	Down	4.8902e-11	formimidoyltransferase-cyclodeaminase-like [Nilaparvata lugens]	GO:0005814,GO:0005829,GO:0005783,GO:0005793,GO:0005794,GO:0000139,GO:0005886,GO:0030868,GO:0005542,GO:0030412,GO:0030407,GO:0030409,GO:0008017,GO:0007010,GO:0006548,GO:0019556,GO:0019557,GO:0035999	centriole|cytosol|endoplasmic reticulum|endoplasmic reticulum-Golgi intermediate compartment|Golgi apparatus|Golgi membrane|plasma membrane|smooth endoplasmic reticulum membrane|folic acid binding|formimidoyltetrahydrofolate cyclodeaminase activity|formimidoyltransferase activity|glutamate formimidoyltransferase activity|microtubule binding|cytoskeleton organization|histidine catabolic process|hi…	ko00340,ko00670	Histidine metabolism|One carbon pool by folate
LOC111048889	Down	0.0436582	uncharacterized protein LOC111048889 [Nilaparvata lugens]
LOC111048890	Down	0.00792407	keratin, type II cytoskeletal 1-like [Nilaparvata lugens]	GO:0005829,GO:0005654,GO:0005666,GO:0003677,GO:0003899,GO:0046872,GO:0032549,GO:0051607,GO:0045087,GO:0045089,GO:0032728,GO:0006383	cytosol|nucleoplasm|RNA polymerase III complex|DNA binding|DNA-directed 5'-3' RNA polymerase activity|metal ion binding|ribonucleoside binding|defense response to virus|innate immune response|positive regulation of innate immune response|positive regulation of interferon-beta production|transcription by RNA polymerase III
LOC111048901	Down	0.00268976	uncharacterized protein LOC111048901 isoform X2 [Nilaparvata lugens]	GO:0005634,GO:0003677,GO:0003700,GO:0035326,GO:0046983,GO:0001078,GO:0000977,GO:0043565,GO:1990837,GO:0003714,GO:0008134,GO:0008344,GO:0030154,GO:0007549,GO:0008345,GO:0010629,GO:0000122,GO:0045892,GO:0014019,GO:0007219,GO:0045840,GO:0002052,GO:1902692,GO:0050767,GO:0007530,GO:0007540,GO:0001756	nucleus|DNA binding|DNA-binding transcription factor activity|enhancer binding|protein dimerization activity|proximal promoter DNA-binding transcription repressor activity, RNA polymerase II-specific|RNA polymerase II regulatory region sequence-specific DNA binding|sequence-specific DNA binding|sequence-specific double-stranded DNA binding|transcription corepressor activity|transcription factor b…
LOC111048931	Up	0.00128127	hypothetical protein LSTR_LSTR011205 [Laodelphax striatellus]	GO:0005737,GO:0000329,GO:0005794,GO:0016021,GO:0005634,GO:0005886,GO:0005385,GO:0071577	cytoplasm|fungal-type vacuole membrane|Golgi apparatus|integral component of membrane|nucleus|plasma membrane|zinc ion transmembrane transporter activity|zinc ion transmembrane transport
LOC111048951	Down	0.0145509	uncharacterized protein LOC111048951 [Nilaparvata lugens]
LOC111048964	Down	0.0227481	major facilitator superfamily domain-containing protein 6-B-like isoform X1 [Nilaparvata lugens]	GO:0016021	integral component of membrane
LOC111049001	Up	0.00145047	bromodomain adjacent to zinc finger domain protein 1A-like [Nilaparvata lugens]	GO:0016590,GO:0008623,GO:0046872,GO:0006338,GO:0006261,GO:0016573,GO:0006357	ACF complex|CHRAC|metal ion binding|chromatin remodeling|DNA-dependent DNA replication|histone acetylation|regulation of transcription by RNA polymerase II
LOC111049045	Down	0.00120664	uncharacterized protein LOC111050074 [Nilaparvata lugens]
LOC111049048	Down	0.0346437	uncharacterized protein LOC111049048 isoform X1 [Nilaparvata lugens]
LOC111049085	Up	4.49843e-09	putative sodium-dependent multivitamin transporter [Nilaparvata lugens]	GO:0016021,GO:0015293,GO:0006814	integral component of membrane|symporter activity|sodium ion transport
LOC111049157	Up	0.00914787	U3 small nucleolar RNA-associated protein 6 homolog [Nilaparvata lugens]	GO:0005730,GO:0005654,GO:0034388,GO:0032040,GO:0030515,GO:0000462,GO:0006364	nucleolus|nucleoplasm|Pwp2p-containing subcomplex of 90S preribosome|small-subunit processome|snoRNA binding|maturation of SSU-rRNA from tricistronic rRNA transcript (SSU-rRNA, 5.8S rRNA, LSU-rRNA)|rRNA processing	ko03008	Ribosome biogenesis in eukaryotes
LOC111049239	Down	0.00415806	cuticle protein 18.7-like [Nilaparvata lugens]	GO:0042302	structural constituent of cuticle
LOC111049282	Down	7.36464e-10	protein NDNF [Nilaparvata lugens]	GO:0031012,GO:0005576,GO:0005622,GO:0005539,GO:0008201,GO:0001525,GO:0071456,GO:0030198,GO:2000352,GO:0043524,GO:0001764,GO:0007263,GO:0019800,GO:0010811,GO:0010976,GO:0002931,GO:0061042	extracellular matrix|extracellular region|intracellular|glycosaminoglycan binding|heparin binding|angiogenesis|cellular response to hypoxia|extracellular matrix organization|negative regulation of endothelial cell apoptotic process|negative regulation of neuron apoptotic process|neuron migration|nitric oxide mediated signal transduction|peptide cross-linking via chondroitin 4-sulfate glycosaminog…
LOC111049287	Up	0.000636877	uncharacterized protein LOC111049287 [Nilaparvata lugens]
LOC111049290	Down	0.00017957	PI-PLC X domain-containing protein 2-like isoform X1 [Nilaparvata lugens]	GO:0008081,GO:0006629	phosphoric diester hydrolase activity|lipid metabolic process
LOC111049331	Up	0.000483528	LOW QUALITY PROTEIN: uncharacterized protein LOC111049331 [Nilaparvata lugens]	GO:0016021,GO:0005887,GO:0005886,GO:0034705,GO:0022841,GO:0042803,GO:0045475,GO:0071805,GO:0002027	integral component of membrane|integral component of plasma membrane|plasma membrane|potassium channel complex|potassium ion leak channel activity|protein homodimerization activity|locomotor rhythm|potassium ion transmembrane transport|regulation of heart rate
LOC111049353	Up	0.0347981	diamine acetyltransferase 1 [Nilaparvata lugens]	GO:0005829,GO:0004145,GO:0042802,GO:0008080,GO:0019809,GO:0001525,GO:0009447,GO:0042127,GO:0032918	cytosol|diamine N-acetyltransferase activity|identical protein binding|N-acetyltransferase activity|spermidine binding|angiogenesis|putrescine catabolic process|regulation of cell proliferation|spermidine acetylation	ko00330,ko04216	Arginine and proline metabolism|Ferroptosis
LOC111049383	Down	2.26462e-15	tyrosine 3-monooxygenase [Nilaparvata lugens]	GO:0005506,GO:0004511,GO:0048085,GO:0008344,GO:0009072,GO:0006584,GO:0007619,GO:0048067,GO:0048066,GO:0042416,GO:0042417,GO:0008049,GO:0042136,GO:0048082,GO:2000274,GO:0009611,GO:0040040,GO:0043052,GO:0035220	iron ion binding|tyrosine 3-monooxygenase activity|adult chitin-containing cuticle pigmentation|adult locomotory behavior|aromatic amino acid family metabolic process|catecholamine metabolic process|courtship behavior|cuticle pigmentation|developmental pigmentation|dopamine biosynthetic process|dopamine metabolic process|male courtship behavior|neurotransmitter biosynthetic process|regulation of …	ko00350,ko00790,ko04728,ko04917,ko05012,ko05030,ko05031,ko05034	Tyrosine metabolism|Folate biosynthesis|Dopaminergic synapse|Prolactin signaling pathway|Parkinson disease|Cocaine addiction|Amphetamine addiction|Alcoholism
LOC111049476	Up	2.14711e-05	cuticular protein [Nilaparvata lugens]	GO:0042302	structural constituent of cuticle
LOC111049483	Down	2.63362e-06	uncharacterized protein LOC111049405 [Nilaparvata lugens]
LOC111049515	Down	0.0391623	forkhead box protein J1-like [Nilaparvata lugens]	GO:0005737,GO:0005634,GO:0003677,GO:0000981,GO:0001077,GO:0001078,GO:0000977,GO:0043565,GO:0000976,GO:0030154,GO:0007517,GO:0045786,GO:0030308,GO:0045892,GO:0045893,GO:0006357	cytoplasm|nucleus|DNA binding|DNA-binding transcription factor activity, RNA polymerase II-specific|proximal promoter DNA-binding transcription activator activity, RNA polymerase II-specific|proximal promoter DNA-binding transcription repressor activity, RNA polymerase II-specific|RNA polymerase II regulatory region sequence-specific DNA binding|sequence-specific DNA binding|transcription regulat…
LOC111049538	Up	0.00435796	hypothetical protein [Nilaparvata lugens]
LOC111049567	Down	2.17303e-05	dual specificity protein phosphatase 23-like [Nilaparvata lugens]	GO:0005737,GO:0005829,GO:0005654,GO:0016791,GO:0004722,GO:0004725,GO:0008138,GO:0016311	cytoplasm|cytosol|nucleoplasm|phosphatase activity|protein serine/threonine phosphatase activity|protein tyrosine phosphatase activity|protein tyrosine/serine/threonine phosphatase activity|dephosphorylation
LOC111049618	Down	5.72509e-06	maltase A3-like [Nilaparvata lugens]	GO:0004558,GO:0032450	alpha-1,4-glucosidase activity|maltose alpha-glucosidase activity
LOC111049651	Up	0.0374757	single-pass membrane and coiled-coil domain-containing protein 4 homolog [Nilaparvata lugens]	GO:0016021	integral component of membrane
LOC111049708	Down	1.42902e-07	elongation factor 1-alpha [Nilaparvata lugens]	GO:0005853,GO:0005525,GO:0003924,GO:0003746,GO:0006412,GO:0006414	eukaryotic translation elongation factor 1 complex|GTP binding|GTPase activity|translation elongation factor activity|translation|translational elongation	ko03013,ko05134,ko05140	RNA transport|Legionellosis|Leishmaniasis
LOC111049743	Down	0.0047824	SH3 domain-containing protein Dlish [Nilaparvata lugens]	GO:0045179,GO:0016327,GO:0005737,GO:0045296,GO:0090163,GO:0001736,GO:0035331,GO:0090251	apical cortex|apicolateral plasma membrane|cytoplasm|cadherin binding|establishment of epithelial cell planar polarity|establishment of planar polarity|negative regulation of hippo signaling|protein localization involved in establishment of planar polarity
LOC111049782	Down	1.64262e-06	elongation factor 1-gamma [Nilaparvata lugens]	GO:0003746	translation elongation factor activity	ko05134	Legionellosis
LOC111049880	Down	0.0385379	uncharacterized protein LOC111049880 [Nilaparvata lugens]
LOC111049896	Down	3.39597e-16	protein SDA1 homolog [Nilaparvata lugens]	GO:0005730,GO:0005634,GO:0030036,GO:0042273,GO:0000055	nucleolus|nucleus|actin cytoskeleton organization|ribosomal large subunit biogenesis|ribosomal large subunit export from nucleus
LOC111049901	Down	0.000118203	torso-like protein [Nilaparvata lugens]	GO:0005615,GO:0048018,GO:0005122,GO:0003384,GO:0009880,GO:0007281,GO:0008358,GO:0007278,GO:0040018,GO:0035073,GO:0007362,GO:0008293,GO:0007370	extracellular space|receptor ligand activity|torso binding|apical constriction involved in gastrulation|embryonic pattern specification|germ cell development|maternal determination of anterior/posterior axis, embryo|pole cell fate determination|positive regulation of multicellular organism growth|pupariation|terminal region determination|torso signaling pathway|ventral furrow formation	ko04013	MAPK signaling pathway - fly
LOC111049902	Down	4.21571e-09	nucleosome assembly protein 1-like 1-B [Nilaparvata lugens]	GO:0005737,GO:0005634,GO:0030332,GO:0042393,GO:0030154,GO:0006334,GO:0045944,GO:0060215,GO:0051260,GO:0007283	cytoplasm|nucleus|cyclin binding|histone binding|cell differentiation|nucleosome assembly|positive regulation of transcription by RNA polymerase II|primitive hemopoiesis|protein homooligomerization|spermatogenesis
LOC111049914	Down	5.60389e-05	hypothetical protein LSTR_LSTR013813 [Laodelphax striatellus]	GO:0016021,GO:0008289,GO:0016747,GO:0006869,GO:0007275	integral component of membrane|lipid binding|transferase activity, transferring acyl groups other than amino-acyl groups|lipid transport|multicellular organism development
LOC111049918	Down	1.89941e-06	thymidine phosphorylase-like isoform X1 [Nilaparvata lugens]			ko00240,ko00983,ko05219	Pyrimidine metabolism|Drug metabolism - other enzymes|Bladder cancer
LOC111049919	Down	1.89638e-13	probable transaldolase [Nilaparvata lugens]	GO:0005829,GO:0005622,GO:0043231,GO:0005654,GO:0005634,GO:0030246,GO:0048029,GO:0004801,GO:0005975,GO:0006002,GO:0019682,GO:0006098,GO:0009052	cytosol|intracellular|intracellular membrane-bounded organelle|nucleoplasm|nucleus|carbohydrate binding|monosaccharide binding|sedoheptulose-7-phosphate:D-glyceraldehyde-3-phosphate glyceronetransferase activity|carbohydrate metabolic process|fructose 6-phosphate metabolic process|glyceraldehyde-3-phosphate metabolic process|pentose-phosphate shunt|pentose-phosphate shunt, non-oxidative branch	ko00030	Pentose phosphate pathway
LOC111049943	Down	0.0132163	coiled-coil domain-containing protein 112-like [Nilaparvata lugens]
LOC111049948	Up	1.39872e-05	transmembrane 7 superfamily member 3-like [Nilaparvata lugens]	GO:0070062,GO:0016021,GO:0005886,GO:0034620,GO:0043069,GO:0032024	extracellular exosome|integral component of membrane|plasma membrane|cellular response to unfolded protein|negative regulation of programmed cell death|positive regulation of insulin secretion
LOC111049961	Down	3.91177e-07	homeobox protein unc-62-like [Nilaparvata lugens]	GO:0005654,GO:0005634,GO:0003677,GO:0003700,GO:0000981,GO:0000122,GO:0038092,GO:0045666,GO:0010470,GO:0006355,GO:0060041	nucleoplasm|nucleus|DNA binding|DNA-binding transcription factor activity|DNA-binding transcription factor activity, RNA polymerase II-specific|negative regulation of transcription by RNA polymerase II|nodal signaling pathway|positive regulation of neuron differentiation|regulation of gastrulation|regulation of transcription, DNA-templated|retina development in camera-type eye	ko04350	TGF-beta signaling pathway
LOC111049962	Up	3.54777e-05	ATP-dependent RNA helicase vasa [Nilaparvata lugens]	GO:0005737,GO:0043186,GO:0005524,GO:0004004,GO:0003723,GO:0007275,GO:0048477,GO:0008104	cytoplasm|P granule|ATP binding|ATP-dependent RNA helicase activity|RNA binding|multicellular organism development|oogenesis|protein localization
LOC111050018	Up	0.0440479	gastrula zinc finger protein XlCGF57.1-like, partial [Nilaparvata lugens]
LOC111050036	Down	2.07143e-05	larval/pupal cuticle protein H1C-like [Nilaparvata lugens]	GO:0042302	structural constituent of cuticle
LOC111050146	Down	0.0482311	troponin C-like [Nilaparvata lugens]			ko04014,ko04015,ko04020,ko04022,ko04024,ko04070,ko04114,ko04218,ko04261,ko04270,ko04371,ko04625,ko04713,ko04720,ko04722,ko04728,ko04740,ko04744,ko04745,ko04750,ko04910,ko04912,ko04915,ko04916,ko04921,ko04922,ko04924,ko04925,ko04970,ko04971,ko05010,ko05031,ko05034,ko05133,ko05152,ko05163,ko05167,ko05170,ko05200,ko05214,ko05418	Ras signaling pathway|Rap1 signaling pathway|Calcium signaling pathway|cGMP-PKG signaling pathway|cAMP signaling pathway|Phosphatidylinositol signaling system|Oocyte meiosis|Cellular senescence|Adrenergic signaling in cardiomyocytes|Vascular smooth muscle contraction|Apelin signaling pathway|C-type lectin receptor signaling pathway|Circadian entrainment|Long-term potentiation|Neurotrophin signali…
LOC111050149	Down	0.0392684	fibroin heavy chain-like [Nilaparvata lugens]
LOC111050157	Down	2.3216e-05	hypothetical protein LSTR_LSTR001672 [Laodelphax striatellus]	GO:0005759,GO:0005739,GO:0016746,GO:0034641,GO:0006464,GO:0006629,GO:0009249	mitochondrial matrix|mitochondrion|transferase activity, transferring acyl groups|cellular nitrogen compound metabolic process|cellular protein modification process|lipid metabolic process|protein lipoylation	ko00785	Lipoic acid metabolism
LOC111050182	Down	0.0433682	G-protein coupled receptor Mth2-like [Nilaparvata lugens]	GO:0016021,GO:0005886,GO:0004930,GO:0007166	integral component of membrane|plasma membrane|G protein-coupled receptor activity|cell surface receptor signaling pathway
LOC111050203	Up	7.10336e-14	facilitated trehalose transporter Tret1-2 homolog [Nilaparvata lugens]	GO:0016021,GO:0005886,GO:0015574,GO:0015771	integral component of membrane|plasma membrane|trehalose transmembrane transporter activity|trehalose transport
LOC111050206	Down	5.21539e-05	serpin-3 [Nilaparvata lugens]	GO:0005615,GO:0004867	extracellular space|serine-type endopeptidase inhibitor activity	ko05146	Amoebiasis
LOC111050231	Up	0.0215992	acyl-CoA Delta(11) desaturase [Nilaparvata lugens]	GO:0005789,GO:0016021,GO:0017105,GO:0046872,GO:0006633	endoplasmic reticulum membrane|integral component of membrane|acyl-CoA delta11-desaturase activity|metal ion binding|fatty acid biosynthetic process	ko01040,ko03320,ko04152,ko04212	Biosynthesis of unsaturated fatty acids|PPAR signaling pathway|AMPK signaling pathway|Longevity regulating pathway - worm
LOC111050336	Down	1.65458e-13	L-xylulose reductase [Nilaparvata lugens]	GO:0001669,GO:0005903,GO:0005881,GO:0016020,GO:0005902,GO:0042802,GO:0044105,GO:0050038,GO:0016655,GO:0042732,GO:0006006,GO:0006739,GO:0051289,GO:0005997	acrosomal vesicle|brush border|cytoplasmic microtubule|membrane|microvillus|identical protein binding|L-xylulose reductase (NAD+) activity|L-xylulose reductase (NADP+) activity|oxidoreductase activity, acting on NAD(P)H, quinone or similar compound as acceptor|D-xylose metabolic process|glucose metabolic process|NADP metabolic process|protein homotetramerization|xylulose metabolic process	ko00040	Pentose and glucuronate interconversions
LOC111050342	Up	0.022285	uncharacterized protein LOC111048107 [Nilaparvata lugens]
LOC111050402	Down	0.000591423	hypothetical protein LSTR_LSTR003022 [Laodelphax striatellus]	GO:0016021,GO:0008289,GO:0016747,GO:0006869,GO:0007275	integral component of membrane|lipid binding|transferase activity, transferring acyl groups other than amino-acyl groups|lipid transport|multicellular organism development
LOC111050464	Down	2.33728e-14	adenylosuccinate lyase isoform X1 [Nilaparvata lugens]	GO:0005829,GO:0070626,GO:0004018,GO:0044208,GO:0006189	cytosol|(S)-2-(5-amino-1-(5-phospho-D-ribosyl)imidazole-4-carboxamido)succinate AMP-lyase (fumarate-forming) activity|N6-(1,2-dicarboxyethyl)AMP AMP-lyase (fumarate-forming) activity|'de novo' AMP biosynthetic process|'de novo' IMP biosynthetic process	ko00230,ko00250	Purine metabolism|Alanine, aspartate and glutamate metabolism
LOC111050473	Up	0.0236722	uncharacterized protein LOC111050473 [Nilaparvata lugens]
LOC111050503	Down	6.93817e-08	uncharacterized protein LOC111050503 isoform X2 [Nilaparvata lugens]	GO:0005615,GO:0030414,GO:0007155,GO:0030154,GO:0007399	extracellular space|peptidase inhibitor activity|cell adhesion|cell differentiation|nervous system development
LOC111050551	Up	0.00526923	putative odorant receptor 69a [Nilaparvata lugens]
LOC111050629	Down	0.00499739	uncharacterized protein LOC111050629 [Nilaparvata lugens]
LOC111050745	Up	7.93669e-08	tumor protein p53-inducible nuclear protein 2 [Nilaparvata lugens]	GO:0005776,GO:0031410,GO:0005829,GO:0005634,GO:0016605,GO:0016209,GO:0006915,GO:0048102,GO:0000045,GO:0007050,GO:0071361,GO:0071447,GO:0072703,GO:0034644,GO:0030336,GO:0008285,GO:0048147,GO:0010629,GO:1904761,GO:0043065,GO:2001235,GO:0010508,GO:0010628,GO:0045893,GO:0009408	autophagosome|cytoplasmic vesicle|cytosol|nucleus|PML body|antioxidant activity|apoptotic process|autophagic cell death|autophagosome assembly|cell cycle arrest|cellular response to ethanol|cellular response to hydroperoxide|cellular response to methyl methanesulfonate|cellular response to UV|negative regulation of cell migration|negative regulation of cell proliferation|negative regulation of fi…	ko04140	Autophagy - animal
LOC111050771	Down	7.66039e-12	facilitated trehalose transporter Tret1-like [Nilaparvata lugens]	GO:0005887,GO:0005886,GO:0005351,GO:0005355,GO:0015574,GO:0008645,GO:0015771	integral component of plasma membrane|plasma membrane|carbohydrate:proton symporter activity|glucose transmembrane transporter activity|trehalose transmembrane transporter activity|hexose transmembrane transport|trehalose transport
LOC111050772	Down	1.01486e-05	WD repeat-containing protein 54-like [Nilaparvata lugens]	GO:0015630,GO:0008017	microtubule cytoskeleton|microtubule binding
LOC111050826	Down	0.000240601	zinc finger protein 593 homolog [Nilaparvata lugens]	GO:0005622,GO:0030687,GO:0003676,GO:0043023,GO:0008270,GO:0000055	intracellular|preribosome, large subunit precursor|nucleic acid binding|ribosomal large subunit binding|zinc ion binding|ribosomal large subunit export from nucleus
LOC111050827	Up	0.00015491	ejaculatory bulb-specific protein 3-like [Nilaparvata lugens]	GO:0005576	extracellular region
LOC111050842	Up	0.0447535	N-acetyltransferase ESCO2 [Nilaparvata lugens]	GO:0030054,GO:0000785,GO:0010369,GO:0005694,GO:0005794,GO:0031618,GO:0005634,GO:0035861,GO:0001741,GO:0016407,GO:0004468,GO:0046872,GO:0007059,GO:0006302,GO:0002244,GO:0034421,GO:0071168,GO:0006275,GO:0007062	cell junction|chromatin|chromocenter|chromosome|Golgi apparatus|nuclear pericentric heterochromatin|nucleus|site of double-strand break|XY body|acetyltransferase activity|lysine N-acetyltransferase activity, acting on acetyl phosphate as donor|metal ion binding|chromosome segregation|double-strand break repair|hematopoietic progenitor cell differentiation|post-translational protein acetylation|pr…
LOC111050941	Down	1.22013e-07	myb-like protein AA [Nilaparvata lugens]
LOC111050997	Down	1.51761e-08	ATP-dependent RNA helicase dbp2-like isoform X1 [Nilaparvata lugens]	GO:0005829,GO:0016020,GO:0016607,GO:0005730,GO:0005654,GO:0005634,GO:0005524,GO:0003723,GO:0003724,GO:0008186,GO:0003713,GO:0000380,GO:0030521,GO:0051607,GO:0001837,GO:0031047,GO:0030520,GO:0010586,GO:0045445,GO:0045944,GO:0000381,GO:2001014,GO:0006357,GO:0006396,GO:0006364	cytosol|membrane|nuclear speck|nucleolus|nucleoplasm|nucleus|ATP binding|RNA binding|RNA helicase activity|RNA-dependent ATPase activity|transcription coactivator activity|alternative mRNA splicing, via spliceosome|androgen receptor signaling pathway|defense response to virus|epithelial to mesenchymal transition|gene silencing by RNA|intracellular estrogen receptor signaling pathway|miRNA metabol…	ko03040,ko05202,ko05205	Spliceosome|Transcriptional misregulation in cancer|Proteoglycans in cancer
LOC111051006	Up	1.20875e-13	sodium-independent sulfate anion transporter-like [Nilaparvata lugens]	GO:0005783,GO:0070062,GO:0005794,GO:0016021,GO:0043231,GO:0005765,GO:0005654,GO:0005886,GO:0008509,GO:0015301,GO:0008271,GO:0015116,GO:0006811,GO:0008272	endoplasmic reticulum|extracellular exosome|Golgi apparatus|integral component of membrane|intracellular membrane-bounded organelle|lysosomal membrane|nucleoplasm|plasma membrane|anion transmembrane transporter activity|anion:anion antiporter activity|secondary active sulfate transmembrane transporter activity|sulfate transmembrane transporter activity|ion transport|sulfate transport
LOC111051051	Down	4.62411e-16	SEC23-interacting protein [Nilaparvata lugens]	GO:0030134,GO:0005737,GO:0005829,GO:0005783,GO:0005793,GO:0012507,GO:0005794,GO:0000139,GO:0043231,GO:0046872,GO:0004620,GO:0003723,GO:0048208,GO:0006888,GO:0007030,GO:0006886	COPII-coated ER to Golgi transport vesicle|cytoplasm|cytosol|endoplasmic reticulum|endoplasmic reticulum-Golgi intermediate compartment|ER to Golgi transport vesicle membrane|Golgi apparatus|Golgi membrane|intracellular membrane-bounded organelle|metal ion binding|phospholipase activity|RNA binding|COPII vesicle coating|ER to Golgi vesicle-mediated transport|Golgi organization|intracellular prote…
LOC111051053	Down	0.000482105	uncharacterized protein LOC111051053 [Nilaparvata lugens]
LOC111051165	Down	1.34285e-08	xylulose kinase-like [Nilaparvata lugens]	GO:0005737,GO:0005524,GO:0004856,GO:0042732,GO:0016310,GO:0005997	cytoplasm|ATP binding|xylulokinase activity|D-xylose metabolic process|phosphorylation|xylulose metabolic process	ko00040	Pentose and glucuronate interconversions
LOC111051171	Down	4.22792e-17	bifunctional purine biosynthesis protein PURH [Nilaparvata lugens]	GO:0005829,GO:0005886,GO:0003937,GO:0004643,GO:0042803,GO:0006189	cytosol|plasma membrane|IMP cyclohydrolase activity|phosphoribosylaminoimidazolecarboxamide formyltransferase activity|protein homodimerization activity|'de novo' IMP biosynthetic process	ko00230,ko00670,ko01523	Purine metabolism|One carbon pool by folate|Antifolate resistance
LOC111051185	Down	1.70253e-10	branched-chain-amino-acid aminotransferase, cytosolic-like [Nilaparvata lugens]	GO:0005737,GO:0005829,GO:0005739,GO:0004084,GO:0042802,GO:0052656,GO:0052654,GO:0052655,GO:0009083,GO:0009098,GO:0009099	cytoplasm|cytosol|mitochondrion|branched-chain-amino-acid transaminase activity|identical protein binding|L-isoleucine transaminase activity|L-leucine transaminase activity|L-valine transaminase activity|branched-chain amino acid catabolic process|leucine biosynthetic process|valine biosynthetic process	ko00270,ko00280,ko00290,ko00770	Cysteine and methionine metabolism|Valine, leucine and isoleucine degradation|Valine, leucine and isoleucine biosynthesis|Pantothenate and CoA biosynthesis
LOC111051204	Down	1.76869e-07	gelsolin-like isoform X1 [Nilaparvata lugens]	GO:0005884,GO:0005829,GO:0005576,GO:0003779,GO:0051015,GO:0046872,GO:0030041	actin filament|cytosol|extracellular region|actin binding|actin filament binding|metal ion binding|actin filament polymerization	ko04666,ko04810,ko05203	Fc gamma R-mediated phagocytosis|Regulation of actin cytoskeleton|Viral carcinogenesis
LOC111051213	Down	0.00266272	gelsolin, cytoplasmic-like [Nilaparvata lugens]	GO:0005737,GO:0005856,GO:0051015,GO:0046872,GO:0051693	cytoplasm|cytoskeleton|actin filament binding|metal ion binding|actin filament capping	ko04666,ko04810,ko05203	Fc gamma R-mediated phagocytosis|Regulation of actin cytoskeleton|Viral carcinogenesis
LOC111051266	Up	6.3472e-11	uncharacterized protein LOC111051266 isoform X1 [Nilaparvata lugens]
LOC111051312	Down	0.00662029	hypothetical protein LSTR_LSTR010047 [Laodelphax striatellus]	GO:0016021,GO:0031966,GO:0015075,GO:0030218,GO:0055072,GO:0006826	integral component of membrane|mitochondrial membrane|ion transmembrane transporter activity|erythrocyte differentiation|iron ion homeostasis|iron ion transport
LOC111051316	Down	2.16677e-08	putative dihydrolipoyllysine-residue acetyltransferase [Nilaparvata lugens]	GO:0005759,GO:0045254,GO:0004742,GO:0006096	mitochondrial matrix|pyruvate dehydrogenase complex|dihydrolipoyllysine-residue acetyltransferase activity|glycolytic process	ko00010,ko00020,ko00620	Glycolysis / Gluconeogenesis|Citrate cycle (TCA cycle)|Pyruvate metabolism
LOC111051321	Down	0.0491107	inactive peptidyl-prolyl cis-trans isomerase FKBP6 [Nilaparvata lugens]	GO:0005737,GO:0005829,GO:0000795,GO:0051879,GO:0042802,GO:0030154,GO:0043046,GO:0031047,GO:0051321,GO:0034587,GO:0045070,GO:0006457,GO:0000413,GO:0007283	cytoplasm|cytosol|synaptonemal complex|Hsp90 protein binding|identical protein binding|cell differentiation|DNA methylation involved in gamete generation|gene silencing by RNA|meiotic cell cycle|piRNA metabolic process|positive regulation of viral genome replication|protein folding|protein peptidyl-prolyl isomerization|spermatogenesis
LOC111051325	Up	0.000191097	uncharacterized protein LOC111051325 [Nilaparvata lugens]
LOC111051350	Down	1.31142e-07	uncharacterized protein LOC111051350 isoform X2 [Nilaparvata lugens]	GO:0005737,GO:0005524,GO:0008721,GO:0003941,GO:0000287,GO:0030170,GO:0030378,GO:0018114,GO:0070179,GO:0006563,GO:0018249,GO:0042866	cytoplasm|ATP binding|D-serine ammonia-lyase activity|L-serine ammonia-lyase activity|magnesium ion binding|pyridoxal phosphate binding|serine racemase activity|threonine racemase activity|D-serine biosynthetic process|L-serine metabolic process|protein dehydration|pyruvate biosynthetic process	ko00260,ko00290	Glycine, serine and threonine metabolism|Valine, leucine and isoleucine biosynthesis
LOC111051419	Up	1.47582e-53	transcription factor MafB-like, partial [Nilaparvata lugens]	GO:0005634,GO:0003700,GO:0001077,GO:0000978,GO:0043565,GO:0007275	nucleus|DNA-binding transcription factor activity|proximal promoter DNA-binding transcription activator activity, RNA polymerase II-specific|RNA polymerase II proximal promoter sequence-specific DNA binding|sequence-specific DNA binding|multicellular organism development	ko04658,ko05202,ko05321	Th1 and Th2 cell differentiation|Transcriptional misregulation in cancer|Inflammatory bowel disease (IBD)
LOC111051421	Up	0.00996734	gamma-aminobutyric acid receptor subunit alpha-6-like [Nilaparvata lugens]	GO:0030054,GO:0034707,GO:0032590,GO:1902711,GO:0005887,GO:0043005,GO:0098794,GO:0045211,GO:0045202,GO:0005254,GO:0004890,GO:0022851,GO:0005237,GO:1904315,GO:0007268,GO:1902476,GO:0007214,GO:0034220,GO:2001226,GO:0050877,GO:0042391,GO:0060078,GO:0007165,GO:0051932	cell junction|chloride channel complex|dendrite membrane|GABA-A receptor complex|integral component of plasma membrane|neuron projection|postsynapse|postsynaptic membrane|synapse|chloride channel activity|GABA-A receptor activity|GABA-gated chloride ion channel activity|inhibitory extracellular ligand-gated ion channel activity|transmitter-gated ion channel activity involved in regulation of post…	ko04080,ko04723,ko04727,ko04742,ko05032,ko05033	Neuroactive ligand-receptor interaction|Retrograde endocannabinoid signaling|GABAergic synapse|Taste transduction|Morphine addiction|Nicotine addiction
LOC111051433	Down	1.52473e-05
LOC111051434	Down	2.39225e-06	calphotin-like [Nilaparvata lugens]
LOC111051435	Down	4.10661e-05	uncharacterized protein LOC111051435 [Nilaparvata lugens]
LOC111051438	Down	0.000193772	uncharacterized protein LOC111051438 [Nilaparvata lugens]
LOC111051460	Down	0.000234569	uncharacterized protein LOC111051460 [Nilaparvata lugens]
LOC111051566	Down	3.41932e-05	nose resistant to fluoxetine protein 6-like [Nilaparvata lugens]	GO:0016021,GO:0008289,GO:0016747,GO:0006869,GO:0007275	integral component of membrane|lipid binding|transferase activity, transferring acyl groups other than amino-acyl groups|lipid transport|multicellular organism development
LOC111051574	Down	0.00060691	neurobeachin-like [Nilaparvata lugens]	GO:0005737,GO:0016021,GO:0043025,GO:0043204,GO:0051018,GO:0042675,GO:0042462,GO:0016319,GO:0007528,GO:0008355,GO:0007614	cytoplasm|integral component of membrane|neuronal cell body|perikaryon|protein kinase A binding|compound eye cone cell differentiation|eye photoreceptor cell development|mushroom body development|neuromuscular junction development|olfactory learning|short-term memory
LOC111051591	Down	0.0181647	ras association domain-containing protein 10-like [Nilaparvata lugens]	GO:0005829,GO:0005815,GO:0000922,GO:2000179,GO:0050769,GO:0007165	cytosol|microtubule organizing center|spindle pole|positive regulation of neural precursor cell proliferation|positive regulation of neurogenesis|signal transduction
LOC111051600	Down	0.00242024	uncharacterized protein LOC111051600 [Nilaparvata lugens]	GO:0022626,GO:0030425,GO:0005783,GO:0005615,GO:0043025,GO:0048471,GO:0015485,GO:0007568,GO:0007420,GO:0006006,GO:0006629,GO:0006869,GO:1900016,GO:0051895,GO:0060588,GO:0071638,GO:0010642,GO:0042308,GO:0048662,GO:2000098,GO:2000405,GO:0014012,GO:0048678,GO:0042493,GO:0000302,GO:0042246	cytosolic ribosome|dendrite|endoplasmic reticulum|extracellular space|neuronal cell body|perinuclear region of cytoplasm|cholesterol binding|aging|brain development|glucose metabolic process|lipid metabolic process|lipid transport|negative regulation of cytokine production involved in inflammatory response|negative regulation of focal adhesion assembly|negative regulation of lipoprotein lipid oxi…
LOC111051642	Down	0.0350837	uncharacterized protein K02A2.6-like [Nilaparvata lugens]	GO:0003676,GO:0008270,GO:0015074	nucleic acid binding|zinc ion binding|DNA integration
LOC111051645	Up	0.000261517	GATA zinc finger domain-containing protein 14-like, partial [Nilaparvata lugens]
LOC111051647	Up	0.00112962	GATA zinc finger domain-containing protein 14-like [Nilaparvata lugens]
LOC111051680	Up	0.000844161	hypothetical protein LSTR_LSTR011198 [Laodelphax striatellus]
LOC111051685	Up	0.018835	uncharacterized protein LOC111051685 [Nilaparvata lugens]	GO:0005615,GO:0002244,GO:0030513	extracellular space|hematopoietic progenitor cell differentiation|positive regulation of BMP signaling pathway
LOC111051753	Down	0.0124025	uncharacterized protein LOC111051753 [Nilaparvata lugens]
LOC111051801	Up	1.86101e-05	keratin, type II cytoskeletal 1-like [Nilaparvata lugens]
LOC111051803	Up	4.19637e-28	putative uncharacterized protein DDB_G0286901 isoform X3 [Nilaparvata lugens]
LOC111051805	Up	0.000750881	hypothetical protein LSTR_LSTR008436 [Laodelphax striatellus]	GO:0031012,GO:0016020,GO:0030305,GO:0060055,GO:0007160,GO:0030200	extracellular matrix|membrane|heparanase activity|angiogenesis involved in wound healing|cell-matrix adhesion|heparan sulfate proteoglycan catabolic process
LOC111051900	Down	1.69049e-07	nucleolar GTP-binding protein 2-like [Nilaparvata lugens]	GO:0016020,GO:0005730,GO:0005634,GO:0005525,GO:0003924,GO:0003723,GO:0042254	membrane|nucleolus|nucleus|GTP binding|GTPase activity|RNA binding|ribosome biogenesis	ko03008	Ribosome biogenesis in eukaryotes
LOC111051944	Down	0.000782532	heat shock protein 68-like [Nilaparvata lugens]	GO:0005524	ATP binding	ko03040,ko04010,ko04141,ko04144,ko04213,ko04612,ko04915,ko05134,ko05145,ko05162	Spliceosome|MAPK signaling pathway|Protein processing in endoplasmic reticulum|Endocytosis|Longevity regulating pathway - multiple species|Antigen processing and presentation|Estrogen signaling pathway|Legionellosis|Toxoplasmosis|Measles
LOC111051997	Up	1.97391e-11	methyltransferase-like protein 13 [Nilaparvata lugens]
LOC111052002	Down	2.6888e-14	inositol-3-phosphate synthase-like [Nilaparvata lugens]	GO:0005737,GO:0004512,GO:0006021,GO:0008654	cytoplasm|inositol-3-phosphate synthase activity|inositol biosynthetic process|phospholipid biosynthetic process	ko00562	Inositol phosphate metabolism
LOC111052017	Down	1.29063e-05	cytochrome P450 CYP306A2 [Nilaparvata lugens]	GO:0005737,GO:0005783,GO:0005789,GO:0043231,GO:0031090,GO:0035302,GO:0020037,GO:0005506,GO:0016712,GO:0008395,GO:0007298,GO:0006697,GO:0001700,GO:0042738,GO:0048477,GO:0006082,GO:0055114,GO:0006805	cytoplasm|endoplasmic reticulum|endoplasmic reticulum membrane|intracellular membrane-bounded organelle|organelle membrane|ecdysteroid 25-hydroxylase activity|heme binding|iron ion binding|oxidoreductase activity, acting on paired donors, with incorporation or reduction of molecular oxygen, reduced flavin or flavoprotein as one donor, and incorporation of one atom of oxygen|steroid hydroxylase ac…	ko00981	Insect hormone biosynthesis
LOC111052049	Up	1.66102e-08	LOW QUALITY PROTEIN: papilin-like, partial [Nilaparvata lugens]	GO:0005604,GO:0005201,GO:0008233,GO:0004867,GO:0030198,GO:0007275	basement membrane|extracellular matrix structural constituent|peptidase activity|serine-type endopeptidase inhibitor activity|extracellular matrix organization|multicellular organism development
LOC111052053	Down	4.0701e-22	C-1-tetrahydrofolate synthase, cytoplasmic [Nilaparvata lugens]	GO:0005737,GO:0005524,GO:0004329,GO:0004477,GO:0004488,GO:0009257,GO:0008652,GO:0000105,GO:0009086,GO:0009113,GO:0006164,GO:0035999	cytoplasm|ATP binding|formate-tetrahydrofolate ligase activity|methenyltetrahydrofolate cyclohydrolase activity|methylenetetrahydrofolate dehydrogenase (NADP+) activity|10-formyltetrahydrofolate biosynthetic process|cellular amino acid biosynthetic process|histidine biosynthetic process|methionine biosynthetic process|purine nucleobase biosynthetic process|purine nucleotide biosynthetic process|t…	ko00670	One carbon pool by folate
LOC111052092	Down	4.05647e-10	sodium-dependent noradrenaline transporter-like [Nilaparvata lugens]	GO:0009986,GO:0005887,GO:0045121,GO:0043005,GO:0032809,GO:0005886,GO:0042734,GO:0003779,GO:0043014,GO:0048487,GO:0005330,GO:0046872,GO:0008504,GO:0005328,GO:0005334,GO:0051583,GO:0015844,GO:0098810,GO:0006836,GO:0015874,GO:0048265	cell surface|integral component of plasma membrane|membrane raft|neuron projection|neuronal cell body membrane|plasma membrane|presynaptic membrane|actin binding|alpha-tubulin binding|beta-tubulin binding|dopamine:sodium symporter activity|metal ion binding|monoamine transmembrane transporter activity|neurotransmitter:sodium symporter activity|norepinephrine:sodium symporter activity|dopamine upt…	ko04721	Synaptic vesicle cycle
LOC111052111	Up	0.000447401	kelch domain-containing protein 3 [Nilaparvata lugens]	GO:0005737,GO:0000790,GO:0005654,GO:0003682,GO:0051321	cytoplasm|nuclear chromatin|nucleoplasm|chromatin binding|meiotic cell cycle
LOC111052180	Down	1.01268e-06	putative phospholipase B-like 2 [Nilaparvata lugens]	GO:0070062,GO:0043202,GO:0016787,GO:0016042	extracellular exosome|lysosomal lumen|hydrolase activity|lipid catabolic process
LOC111052189	Down	2.16272e-05	probable serine/threonine-protein kinase nek3 isoform X1 [Nilaparvata lugens]	GO:0032154,GO:0005737,GO:0005856,GO:0030027,GO:0003779,GO:0005524,GO:0005516,GO:0046872,GO:0004687	cleavage furrow|cytoplasm|cytoskeleton|lamellipodium|actin binding|ATP binding|calmodulin binding|metal ion binding|myosin light chain kinase activity	ko04020,ko04022,ko04270,ko04371,ko04510,ko04611,ko04810,ko04921,ko04971	Calcium signaling pathway|cGMP-PKG signaling pathway|Vascular smooth muscle contraction|Apelin signaling pathway|Focal adhesion|Platelet activation|Regulation of actin cytoskeleton|Oxytocin signaling pathway|Gastric acid secretion
LOC111052236	Down	0.000428023	venom dipeptidyl peptidase 4-like [Nilaparvata lugens]	GO:0005576,GO:0004177,GO:0008236	extracellular region|aminopeptidase activity|serine-type peptidase activity	ko04974	Protein digestion and absorption
LOC111052261	Down	4.27991e-07	tether containing UBX domain for GLUT4 [Nilaparvata lugens]	GO:0009898,GO:0030659,GO:0005829,GO:0012505,GO:0033116,GO:0019898,GO:0043231,GO:0005654,GO:0048471,GO:0005886,GO:0012506,GO:0042593,GO:0006886,GO:0031401,GO:0046324	cytoplasmic side of plasma membrane|cytoplasmic vesicle membrane|cytosol|endomembrane system|endoplasmic reticulum-Golgi intermediate compartment membrane|extrinsic component of membrane|intracellular membrane-bounded organelle|nucleoplasm|perinuclear region of cytoplasm|plasma membrane|vesicle membrane|glucose homeostasis|intracellular protein transport|positive regulation of protein modificatio…	ko05202	Transcriptional misregulation in cancer
LOC111052384	Down	1.35452e-10	pistil-specific extensin-like protein [Nilaparvata lugens]	GO:0042302	structural constituent of cuticle
LOC111052457	Down	2.78304e-08	probable citrate synthase 2, mitochondrial isoform X2 [Nilaparvata lugens]	GO:0005759,GO:0004108,GO:0005975,GO:0006099	mitochondrial matrix|citrate (Si)-synthase activity|carbohydrate metabolic process|tricarboxylic acid cycle	ko00020,ko00630	Citrate cycle (TCA cycle)|Glyoxylate and dicarboxylate metabolism
LOC111052461	Down	0.000856282	sodium/potassium/calcium exchanger 3-like [Nilaparvata lugens]			ko04740	Olfactory transduction
LOC111052464	Up	0.0418638	baculoviral IAP repeat-containing protein 5.2-B [Nilaparvata lugens]	GO:0005694,GO:0032133,GO:0000777,GO:0005737,GO:0030496,GO:0005634,GO:0005819,GO:0046872,GO:0008536,GO:0051301,GO:0007059,GO:0043066,GO:0045892,GO:0006468,GO:0051225	chromosome|chromosome passenger complex|condensed chromosome kinetochore|cytoplasm|midbody|nucleus|spindle|metal ion binding|Ran GTPase binding|cell division|chromosome segregation|negative regulation of apoptotic process|negative regulation of transcription, DNA-templated|protein phosphorylation|spindle assembly	ko01524,ko04210,ko04215,ko04390,ko05161,ko05200,ko05210	Platinum drug resistance|Apoptosis|Apoptosis - multiple species|Hippo signaling pathway|Hepatitis B|Pathways in cancer|Colorectal cancer
LOC111052467	Down	0.0170661	leucine zipper putative tumor suppressor 2 homolog isoform X2 [Nilaparvata lugens]
LOC111052534	Down	1.07548e-09	catalase isoform X1 [Nilaparvata lugens]	GO:0005777,GO:0004096,GO:0020037,GO:0046872,GO:0042744,GO:0006979	peroxisome|catalase activity|heme binding|metal ion binding|hydrogen peroxide catabolic process|response to oxidative stress	ko00380,ko00630,ko04068,ko04146,ko04211,ko04212,ko04213,ko05014	Tryptophan metabolism|Glyoxylate and dicarboxylate metabolism|FoxO signaling pathway|Peroxisome|Longevity regulating pathway|Longevity regulating pathway - worm|Longevity regulating pathway - multiple species|Amyotrophic lateral sclerosis (ALS)
LOC111052553	Down	1.49747e-06	trifunctional purine biosynthetic protein adenosine-3 isoform X1 [Nilaparvata lugens]	GO:0005829,GO:0005524,GO:0046872,GO:0004637,GO:0004641,GO:0004644,GO:0006189,GO:0046084,GO:0006164	cytosol|ATP binding|metal ion binding|phosphoribosylamine-glycine ligase activity|phosphoribosylformylglycinamidine cyclo-ligase activity|phosphoribosylglycinamide formyltransferase activity|'de novo' IMP biosynthetic process|adenine biosynthetic process|purine nucleotide biosynthetic process	ko00230,ko00670,ko01523	Purine metabolism|One carbon pool by folate|Antifolate resistance
LOC111052632	Down	7.95711e-14	autophagy-related protein 13 homolog isoform X1 [Nilaparvata lugens]	GO:1990316,GO:0005829,GO:0019898,GO:0000407,GO:0019901,GO:0019887,GO:0032147,GO:0000045,GO:0006914,GO:0000422,GO:0060729,GO:0035096,GO:0016236,GO:0000423,GO:0034727,GO:0045850,GO:0034497,GO:0010506	Atg1/ULK1 kinase complex|cytosol|extrinsic component of membrane|phagophore assembly site|protein kinase binding|protein kinase regulator activity|activation of protein kinase activity|autophagosome assembly|autophagy|autophagy of mitochondrion|intestinal epithelial structure maintenance|larval midgut cell programmed cell death|macroautophagy|mitophagy|piecemeal microautophagy of the nucleus|posi…	ko04136,ko04140,ko04211,ko05010,ko05016	Autophagy - other|Autophagy - animal|Longevity regulating pathway|Alzheimer disease|Huntington disease
LOC111052642	Up	0.0213365	post-GPI attachment to proteins factor 3 [Nilaparvata lugens]	GO:0000139,GO:0016021,GO:0031227,GO:0016788,GO:0006506,GO:0006505	Golgi membrane|integral component of membrane|intrinsic component of endoplasmic reticulum membrane|hydrolase activity, acting on ester bonds|GPI anchor biosynthetic process|GPI anchor metabolic process
LOC111052660	Down	9.38815e-05	putative serine protease K12H4.7 [Nilaparvata lugens]	GO:0008239,GO:0008236,GO:0045087,GO:0006508	dipeptidyl-peptidase activity|serine-type peptidase activity|innate immune response|proteolysis
LOC111052663	Down	8.60164e-11	putative serine protease K12H4.7 [Nilaparvata lugens]	GO:0008239,GO:0008236,GO:0045087,GO:0006508	dipeptidyl-peptidase activity|serine-type peptidase activity|innate immune response|proteolysis
LOC111052772	Up	9.6902e-27	peptide methionine sulfoxide reductase isoform X2 [Nilaparvata lugens]	GO:0008113,GO:0034599,GO:0008340,GO:0006979,GO:0000096	peptide-methionine (S)-S-oxide reductase activity|cellular response to oxidative stress|determination of adult lifespan|response to oxidative stress|sulfur amino acid metabolic process
LOC111052784	Up	0.000580726	L-2-aminoadipate reductase large subunit-like, partial [Nilaparvata lugens]	GO:0016021,GO:0016491,GO:0016740	integral component of membrane|oxidoreductase activity|transferase activity
LOC111052799	Down	1.52771e-11	uncharacterized protein LOC111052799 [Nilaparvata lugens]			ko05130	Pathogenic Escherichia coli infection
LOC111052819	Down	0.00196933	arginine vasopressin-like peptide [Nilaparvata lugens]	GO:0005576,GO:0005185	extracellular region|neurohypophyseal hormone activity	ko04072,ko04080,ko04270,ko04962	Phospholipase D signaling pathway|Neuroactive ligand-receptor interaction|Vascular smooth muscle contraction|Vasopressin-regulated water reabsorption
LOC111052858	Down	0.000634939	cuticle protein 2 [Nilaparvata lugens]	GO:0031012,GO:0008010,GO:0008011,GO:0040003	extracellular matrix|structural constituent of chitin-based larval cuticle|structural constituent of pupal chitin-based cuticle|chitin-based cuticle development
LOC111052879	Down	8.00342e-06	troponin C5, partial [Nilaparvata lugens]			ko04014,ko04015,ko04020,ko04022,ko04024,ko04070,ko04114,ko04218,ko04261,ko04270,ko04371,ko04625,ko04713,ko04720,ko04722,ko04728,ko04740,ko04744,ko04745,ko04750,ko04910,ko04912,ko04915,ko04916,ko04921,ko04922,ko04924,ko04925,ko04970,ko04971,ko05010,ko05031,ko05034,ko05133,ko05152,ko05163,ko05167,ko05170,ko05200,ko05214,ko05418	Ras signaling pathway|Rap1 signaling pathway|Calcium signaling pathway|cGMP-PKG signaling pathway|cAMP signaling pathway|Phosphatidylinositol signaling system|Oocyte meiosis|Cellular senescence|Adrenergic signaling in cardiomyocytes|Vascular smooth muscle contraction|Apelin signaling pathway|C-type lectin receptor signaling pathway|Circadian entrainment|Long-term potentiation|Neurotrophin signali…
LOC111052915	Down	4.58764e-09	protein LLP homolog [Nilaparvata lugens]	GO:0005694,GO:0005730,GO:0001099,GO:0097484,GO:0060999	chromosome|nucleolus|basal RNA polymerase II transcription machinery binding|dendrite extension|positive regulation of dendritic spine development
LOC111052965	Up	0.00194115	uncharacterized protein LOC111052965 [Nilaparvata lugens]	GO:0005576,GO:0052689	extracellular region|carboxylic ester hydrolase activity
LOC111053070	Down	9.82753e-08	sorbitol dehydrogenase-like [Nilaparvata lugens]	GO:0070062,GO:0016020,GO:0031966,GO:0005739,GO:0031514,GO:0046526,GO:0042802,GO:0003939,GO:0051287,GO:0008270,GO:0030317,GO:0046370,GO:0051160,GO:0051164,GO:0046686,GO:0046688,GO:0042493,GO:0009725,GO:0031667,GO:0006970,GO:0006062,GO:0006060	extracellular exosome|membrane|mitochondrial membrane|mitochondrion|motile cilium|D-xylulose reductase activity|identical protein binding|L-iditol 2-dehydrogenase activity|NAD binding|zinc ion binding|flagellated sperm motility|fructose biosynthetic process|L-xylitol catabolic process|L-xylitol metabolic process|response to cadmium ion|response to copper ion|response to drug|response to hormone|r…	ko00040,ko00051	Pentose and glucuronate interconversions|Fructose and mannose metabolism
LOC111053133	Up	3.37264e-06	uncharacterized protein LOC111053133 [Nilaparvata lugens]	GO:0016021	integral component of membrane
LOC111053187	Down	0.0397951	isovaleryl-CoA dehydrogenase, mitochondrial-like [Nilaparvata lugens]	GO:0005759,GO:0031966,GO:0005739,GO:0005654,GO:0050660,GO:0008470,GO:0033539,GO:0006552,GO:0006551,GO:0051260	mitochondrial matrix|mitochondrial membrane|mitochondrion|nucleoplasm|flavin adenine dinucleotide binding|isovaleryl-CoA dehydrogenase activity|fatty acid beta-oxidation using acyl-CoA dehydrogenase|leucine catabolic process|leucine metabolic process|protein homooligomerization	ko00280	Valine, leucine and isoleucine degradation
LOC111053256	Up	5.73937e-09	gamma-glutamyl hydrolase-like [Nilaparvata lugens]	GO:0005618,GO:0005615,GO:0005773,GO:0034722,GO:0008242,GO:0046900	cell wall|extracellular space|vacuole|gamma-glutamyl-peptidase activity|omega peptidase activity|tetrahydrofolylpolyglutamate metabolic process	ko00510,ko00513	N-Glycan biosynthesis|Various types of N-glycan biosynthesis
LOC111053324	Down	4.48007e-12	NADP-dependent malic enzyme-like isoform X2 [Nilaparvata lugens]	GO:0005737,GO:0004471,GO:0004473,GO:0046872,GO:0051287,GO:0008948	cytoplasm|malate dehydrogenase (decarboxylating) (NAD+) activity|malate dehydrogenase (decarboxylating) (NADP+) activity|metal ion binding|NAD binding|oxaloacetate decarboxylase activity	ko00620,ko03320	Pyruvate metabolism|PPAR signaling pathway
LOC111053325	Up	2.2494e-05	sugar transporter 7 [Nilaparvata lugens]	GO:0016021,GO:0005886,GO:0015574,GO:0015771	integral component of membrane|plasma membrane|trehalose transmembrane transporter activity|trehalose transport
LOC111053393	Up	6.26092e-08	proton-coupled amino acid transporter-like protein pathetic isoform X4 [Nilaparvata lugens]	GO:0030424,GO:0030425,GO:0036019,GO:0016021,GO:0031902,GO:0005765,GO:0043025,GO:0043204,GO:0005886,GO:0015171,GO:0003333,GO:0097484,GO:0048813,GO:0032536,GO:0040008,GO:0044719	axon|dendrite|endolysosome|integral component of membrane|late endosome membrane|lysosomal membrane|neuronal cell body|perikaryon|plasma membrane|amino acid transmembrane transporter activity|amino acid transmembrane transport|dendrite extension|dendrite morphogenesis|regulation of cell projection size|regulation of growth|regulation of imaginal disc-derived wing size	ko04974	Protein digestion and absorption
LOC111053419	Up	0.000330159	UDP-glucuronosyltransferase-like [Nilaparvata lugens]	GO:0005789,GO:0016021,GO:0043231,GO:0031090,GO:0015020,GO:0008194,GO:0070980,GO:0071361,GO:0071385,GO:0071378,GO:0071394,GO:0017144,GO:0032496	endoplasmic reticulum membrane|integral component of membrane|intracellular membrane-bounded organelle|organelle membrane|glucuronosyltransferase activity|UDP-glycosyltransferase activity|biphenyl catabolic process|cellular response to ethanol|cellular response to glucocorticoid stimulus|cellular response to growth hormone stimulus|cellular response to testosterone stimulus|drug metabolic process…	ko00040,ko00053,ko00140,ko00830,ko00860,ko00980,ko00982,ko00983,ko05204	Pentose and glucuronate interconversions|Ascorbate and aldarate metabolism|Steroid hormone biosynthesis|Retinol metabolism|Porphyrin and chlorophyll metabolism|Metabolism of xenobiotics by cytochrome P450|Drug metabolism - cytochrome P450|Drug metabolism - other enzymes|Chemical carcinogenesis
LOC111053454	Down	0.00513288	probable ribosome production factor 1 [Nilaparvata lugens]	GO:0005730,GO:0030687,GO:0003723,GO:0042134,GO:0000027,GO:0042254,GO:0006364	nucleolus|preribosome, large subunit precursor|RNA binding|rRNA primary transcript binding|ribosomal large subunit assembly|ribosome biogenesis|rRNA processing
LOC111053456	Down	3.00153e-16	ribose-phosphate pyrophosphokinase 1-like [Nilaparvata lugens]	GO:0005737,GO:0002189,GO:0005524,GO:0016301,GO:0000287,GO:0042803,GO:0004749,GO:0006015,GO:0046101,GO:0007399,GO:0009116,GO:0009165,GO:0006164,GO:0009156,GO:0034418	cytoplasm|ribose phosphate diphosphokinase complex|ATP binding|kinase activity|magnesium ion binding|protein homodimerization activity|ribose phosphate diphosphokinase activity|5-phosphoribose 1-diphosphate biosynthetic process|hypoxanthine biosynthetic process|nervous system development|nucleoside metabolic process|nucleotide biosynthetic process|purine nucleotide biosynthetic process|ribonucleo…	ko00030,ko00230	Pentose phosphate pathway|Purine metabolism
LOC111053458	Down	1.54794e-07	hypothetical protein LSTR_LSTR002077 [Laodelphax striatellus]	GO:0005634,GO:0005524,GO:0070628,GO:0061631,GO:0031625,GO:0004842,GO:0000209	nucleus|ATP binding|proteasome binding|ubiquitin conjugating enzyme activity|ubiquitin protein ligase binding|ubiquitin-protein transferase activity|protein polyubiquitination	ko04120	Ubiquitin mediated proteolysis
LOC111053477	Down	6.58778e-05	uncharacterized protein LOC111053477 [Nilaparvata lugens]	GO:0005794,GO:0005739,GO:0003755,GO:0051082	Golgi apparatus|mitochondrion|peptidyl-prolyl cis-trans isomerase activity|unfolded protein binding
LOC111053511	Down	4.69269e-07	insulin receptor substrate 2-A isoform X1 [Nilaparvata lugens]	GO:0005901,GO:0005737,GO:0005829,GO:0005899,GO:0043231,GO:0005634,GO:0005886,GO:0016303,GO:0005158,GO:0005159,GO:0043548,GO:0046934,GO:0001784,GO:0005080,GO:0005088,GO:0042169,GO:0005070,GO:0005068,GO:0032869,GO:0042593,GO:0008286,GO:0048009,GO:0038111,GO:0000165,GO:0046627,GO:0046676,GO:0014065,GO:0048015,GO:0008284,GO:0032000,GO:0046326,GO:0010907,GO:0045725,GO:0046628,GO:0043552,GO:0051897,GO:…	caveola|cytoplasm|cytosol|insulin receptor complex|intracellular membrane-bounded organelle|nucleus|plasma membrane|1-phosphatidylinositol-3-kinase activity|insulin receptor binding|insulin-like growth factor receptor binding|phosphatidylinositol 3-kinase binding|phosphatidylinositol-4,5-bisphosphate 3-kinase activity|phosphotyrosine residue binding|protein kinase C binding|Ras guanyl-nucleotide …	ko04022,ko04068,ko04140,ko04150,ko04151,ko04152,ko04211,ko04212,ko04213,ko04722,ko04910,ko04920,ko04923,ko04930,ko04931,ko04932,ko04935,ko04960,ko05010,ko05206	cGMP-PKG signaling pathway|FoxO signaling pathway|Autophagy - animal|mTOR signaling pathway|PI3K-Akt signaling pathway|AMPK signaling pathway|Longevity regulating pathway|Longevity regulating pathway - worm|Longevity regulating pathway - multiple species|Neurotrophin signaling pathway|Insulin signaling pathway|Adipocytokine signaling pathway|Regulation of lipolysis in adipocytes|Type II diabetes …
LOC111053525	Down	1.07699e-08	CCAAT/enhancer-binding protein-like [Nilaparvata lugens]
LOC111053607	Up	0.00143726	KH domain-containing, RNA-binding, signal transduction-associated protein 2-like, partial [Nilaparvata lugens]	GO:0005634,GO:0042802,GO:0008143,GO:0008266,GO:0046982,GO:0042169,GO:0017124,GO:0006397,GO:0048024	nucleus|identical protein binding|poly(A) binding|poly(U) RNA binding|protein heterodimerization activity|SH2 domain binding|SH3 domain binding|mRNA processing|regulation of mRNA splicing, via spliceosome
LOC111053625	Down	0.000744382	fatty acyl-CoA reductase [Nilaparvata lugens]	GO:0045177,GO:0016324,GO:0005737,GO:0016021,GO:0005777,GO:0080019,GO:0050062,GO:0006629,GO:0035002,GO:0035336,GO:0035149,GO:0055114,GO:0010025	apical part of cell|apical plasma membrane|cytoplasm|integral component of membrane|peroxisome|fatty-acyl-CoA reductase (alcohol-forming) activity|long-chain-fatty-acyl-CoA reductase activity|lipid metabolic process|liquid clearance, open tracheal system|long-chain fatty-acyl-CoA metabolic process|lumen formation, open tracheal system|oxidation-reduction process|wax biosynthetic process	ko04146,ko04212	Peroxisome|Longevity regulating pathway - worm
LOC111053639	Up	3.01468e-10	hypothetical protein LSTR_LSTR010321 [Laodelphax striatellus]	GO:0005783,GO:0005768,GO:0005576,GO:0005794,GO:1905103,GO:0005887,GO:0031902,GO:0005764,GO:0016020,GO:0045121,GO:0005635,GO:0048471,GO:0005886,GO:0031982,GO:0015485,GO:0005319,GO:0007628,GO:0006914,GO:0008206,GO:0071404,GO:0071383,GO:0033344,GO:0042632,GO:0008203,GO:0030301,GO:0006897,GO:0090150,GO:0032367,GO:0007041,GO:0031579,GO:0060548,GO:0016242,GO:0006486,GO:0046686,GO:0042493,GO:0046718	endoplasmic reticulum|endosome|extracellular region|Golgi apparatus|integral component of lysosomal membrane|integral component of plasma membrane|late endosome membrane|lysosome|membrane|membrane raft|nuclear envelope|perinuclear region of cytoplasm|plasma membrane|vesicle|cholesterol binding|lipid transporter activity|adult walking behavior|autophagy|bile acid metabolic process|cellular respons…	ko04142,ko04979	Lysosome|Cholesterol metabolism
LOC111053657	Down	3.20345e-14	sugar transporter 11 [Nilaparvata lugens]	GO:0016021,GO:0005886,GO:0015574,GO:0015771	integral component of membrane|plasma membrane|trehalose transmembrane transporter activity|trehalose transport
LOC111053682	Up	0.00138662	nucleoporin NDC1 [Nilaparvata lugens]	GO:0015629,GO:0005737,GO:0016021,GO:0031965,GO:0005643,GO:0070762,GO:0005886,GO:0017056,GO:0051028,GO:0051292,GO:0031081,GO:0006999,GO:0015031,GO:0007283,GO:0007129	actin cytoskeleton|cytoplasm|integral component of membrane|nuclear membrane|nuclear pore|nuclear pore transmembrane ring|plasma membrane|structural constituent of nuclear pore|mRNA transport|nuclear pore complex assembly|nuclear pore distribution|nuclear pore organization|protein transport|spermatogenesis|synapsis	ko03013	RNA transport
LOC111053688	Down	0.00188219	myosin-11 isoform X1 [Nilaparvata lugens]	GO:0005737,GO:0005856,GO:0031514	cytoplasm|cytoskeleton|motile cilium
LOC111053718	Down	0.0445729	uncharacterized protein LOC111053718 [Nilaparvata lugens]
LOC111053725	Down	3.08499e-09	protein tumorous imaginal discs, mitochondrial-like isoform X2 [Nilaparvata lugens]	GO:0005829,GO:0005741,GO:0005739,GO:0005524,GO:0031072,GO:0046872,GO:0005113,GO:0051082,GO:0007005,GO:0007275,GO:0006457,GO:0009408,GO:0007224	cytosol|mitochondrial outer membrane|mitochondrion|ATP binding|heat shock protein binding|metal ion binding|patched binding|unfolded protein binding|mitochondrion organization|multicellular organism development|protein folding|response to heat|smoothened signaling pathway	ko05203	Viral carcinogenesis
LOC111053739	Up	1.07579e-17	N(4)-(Beta-N-acetylglucosaminyl)-L-asparaginase-like, partial [Nilaparvata lugens]	GO:0005764,GO:0003948,GO:0008233	lysosome|N4-(beta-N-acetylglucosaminyl)-L-asparaginase activity|peptidase activity	ko00511,ko04142	Other glycan degradation|Lysosome
LOC111053753	Down	1.76847e-08	mRNA turnover protein 4 homolog [Nilaparvata lugens]	GO:0005737,GO:0005730,GO:0000956,GO:0000027,GO:0006364	cytoplasm|nucleolus|nuclear-transcribed mRNA catabolic process|ribosomal large subunit assembly|rRNA processing
LOC111053773	Up	2.60814e-08	neuronal acetylcholine receptor subunit alpha-5-like [Nilaparvata lugens]	GO:0005892,GO:0030054,GO:0005887,GO:0043005,GO:0045211,GO:0045202,GO:0022848,GO:0004888,GO:0007268,GO:0008340,GO:0034220,GO:0048609,GO:0050877,GO:0007274,GO:0043050,GO:0042391,GO:0007165	acetylcholine-gated channel complex|cell junction|integral component of plasma membrane|neuron projection|postsynaptic membrane|synapse|acetylcholine-gated cation-selective channel activity|transmembrane signaling receptor activity|chemical synaptic transmission|determination of adult lifespan|ion transmembrane transport|multicellular organismal reproductive process|nervous system process|neuromu…
LOC111053812	Down	8.21498e-11	la protein homolog [Nilaparvata lugens]	GO:0000791,GO:0005634,GO:1990904,GO:0008098,GO:0003677,GO:0003729,GO:0006396	euchromatin|nucleus|ribonucleoprotein complex|5S rRNA primary transcript binding|DNA binding|mRNA binding|RNA processing	ko05322	Systemic lupus erythematosus
LOC111053820	Down	1.66469e-05	hypothetical protein LSTR_LSTR006211 [Laodelphax striatellus]	GO:0005694,GO:0005829,GO:0005730,GO:0005634,GO:0032991,GO:0003682,GO:0003688,GO:0042393,GO:0006260,GO:0006334,GO:0006337	chromosome|cytosol|nucleolus|nucleus|protein-containing complex|chromatin binding|DNA replication origin binding|histone binding|DNA replication|nucleosome assembly|nucleosome disassembly
LOC111053850	Down	0.0293799	aldose reductase-like isoform X2 [Nilaparvata lugens]	GO:0005829,GO:0005615,GO:0042629,GO:0005654,GO:0033010,GO:0048471,GO:0032838,GO:0043220,GO:0097454,GO:0008106,GO:0004032,GO:0043795,GO:0016491,GO:0071475,GO:0097238,GO:1901653,GO:0044597,GO:0044598,GO:0072061,GO:0060135,GO:0005996,GO:0018931,GO:0043066,GO:0042415,GO:0046427,GO:0048661,GO:0035809,GO:0003091,GO:0010033,GO:0097066,GO:0009414,GO:0006061,GO:0031098,GO:0001894	cytosol|extracellular space|mast cell granule|nucleoplasm|paranodal junction|perinuclear region of cytoplasm|plasma membrane bounded cell projection cytoplasm|Schmidt-Lanterman incisure|Schwann cell microvillus|alcohol dehydrogenase (NADP+) activity|alditol:NADP+ 1-oxidoreductase activity|glyceraldehyde oxidoreductase activity|oxidoreductase activity|cellular hyperosmotic salinity response|cellul…
LOC111053857	Down	0.00275162	hypothetical protein LSTR_LSTR000190 [Laodelphax striatellus]	GO:0046872	metal ion binding
LOC111053858	Up	0.00727796	solute carrier family 35 member E1 homolog isoform X1 [Nilaparvata lugens]	GO:0016021	integral component of membrane
LOC111053891	Up	3.08782e-08	organic cation transporter protein isoform X1 [Nilaparvata lugens]	GO:0016021,GO:0022857,GO:0006915,GO:0006811	integral component of membrane|transmembrane transporter activity|apoptotic process|ion transport	ko05231	Choline metabolism in cancer
LOC111053893	Down	0.00751532	uncharacterized protein LOC111053893 [Nilaparvata lugens]	GO:0016021,GO:0008289,GO:0016747,GO:0006869,GO:0007275	integral component of membrane|lipid binding|transferase activity, transferring acyl groups other than amino-acyl groups|lipid transport|multicellular organism development
LOC111053896	Down	6.72265e-05	dopamine beta-hydroxylase-like [Nilaparvata lugens]	GO:0034466,GO:0042584,GO:0005737,GO:0005783,GO:0005615,GO:0016021,GO:0005815,GO:0034774,GO:0030667,GO:0030658,GO:0005507,GO:0004500,GO:0031418,GO:0016715,GO:0048149,GO:0001974,GO:0001816,GO:0042420,GO:0042596,GO:0042593,GO:0042309,GO:0002443,GO:0050900,GO:0007626,GO:0042711,GO:0007613,GO:0042421,GO:0006589,GO:0120162,GO:0045907,GO:0042127,GO:2001236,GO:0001975,GO:0048265,GO:0008542	chromaffin granule lumen|chromaffin granule membrane|cytoplasm|endoplasmic reticulum|extracellular space|integral component of membrane|microtubule organizing center|secretory granule lumen|secretory granule membrane|transport vesicle membrane|copper ion binding|dopamine beta-monooxygenase activity|L-ascorbic acid binding|oxidoreductase activity, acting on paired donors, with incorporation or red…	ko00350	Tyrosine metabolism
LOC111053931	Up	1.82903e-06	elongation of very long chain fatty acids protein 4-like isoform X1 [Nilaparvata lugens]			ko00062,ko01040	Fatty acid elongation|Biosynthesis of unsaturated fatty acids
LOC111053946	Down	2.07286e-06	3-hydroxyisobutyrate dehydrogenase, mitochondrial isoform X1 [Nilaparvata lugens]	GO:0005739,GO:0008442,GO:0051287,GO:0050661,GO:0016616,GO:0006574	mitochondrion|3-hydroxyisobutyrate dehydrogenase activity|NAD binding|NADP binding|oxidoreductase activity, acting on the CH-OH group of donors, NAD or NADP as acceptor|valine catabolic process	ko00280,ko00410,ko00640	Valine, leucine and isoleucine degradation|beta-Alanine metabolism|Propanoate metabolism
LOC111053971	Up	3.78278e-05	UDP-glucuronosyltransferase 1-3-like [Nilaparvata lugens]	GO:0005783,GO:0005789,GO:0016021,GO:0043231,GO:0019899,GO:0015020,GO:0046982,GO:0042803,GO:0001972,GO:0008194,GO:0052695,GO:0052696,GO:2001030,GO:0045922,GO:1904224,GO:0042573,GO:0052697	endoplasmic reticulum|endoplasmic reticulum membrane|integral component of membrane|intracellular membrane-bounded organelle|enzyme binding|glucuronosyltransferase activity|protein heterodimerization activity|protein homodimerization activity|retinoic acid binding|UDP-glycosyltransferase activity|cellular glucuronidation|flavonoid glucuronidation|negative regulation of cellular glucuronidation|ne…	ko00040,ko00053,ko00140,ko00830,ko00860,ko00980,ko00982,ko00983,ko05204	Pentose and glucuronate interconversions|Ascorbate and aldarate metabolism|Steroid hormone biosynthesis|Retinol metabolism|Porphyrin and chlorophyll metabolism|Metabolism of xenobiotics by cytochrome P450|Drug metabolism - cytochrome P450|Drug metabolism - other enzymes|Chemical carcinogenesis
LOC111054017	Down	0.0162022	hypothetical protein LSTR_LSTR005705 [Laodelphax striatellus]
LOC111054162	Down	0.00532935	heat shock protein 68-like [Nilaparvata lugens]	GO:0005737,GO:0005829,GO:0005739,GO:0005524,GO:0016887,GO:0042623,GO:0031072,GO:0051787,GO:0044183,GO:0051082,GO:0034605,GO:0034620,GO:0051085,GO:0008340,GO:0006457,GO:0042026,GO:0042594,GO:0006986	cytoplasm|cytosol|mitochondrion|ATP binding|ATPase activity|ATPase activity, coupled|heat shock protein binding|misfolded protein binding|protein binding involved in protein folding|unfolded protein binding|cellular response to heat|cellular response to unfolded protein|chaperone cofactor-dependent protein refolding|determination of adult lifespan|protein folding|protein refolding|response to sta…	ko03040,ko04010,ko04141,ko04144,ko04213,ko04612,ko04915,ko05134,ko05145,ko05162	Spliceosome|MAPK signaling pathway|Protein processing in endoplasmic reticulum|Endocytosis|Longevity regulating pathway - multiple species|Antigen processing and presentation|Estrogen signaling pathway|Legionellosis|Toxoplasmosis|Measles
LOC111054230	Up	0.0393296	hypothetical protein LSTR_LSTR007804 [Laodelphax striatellus]			ko04024,ko04066,ko04068,ko04110,ko04310,ko04330,ko04350,ko04520,ko04630,ko04720,ko04916,ko04919,ko04922,ko04935,ko05016,ko05152,ko05161,ko05164,ko05165,ko05166,ko05167,ko05200,ko05203,ko05206,ko05211,ko05215	cAMP signaling pathway|HIF-1 signaling pathway|FoxO signaling pathway|Cell cycle|Wnt signaling pathway|Notch signaling pathway|TGF-beta signaling pathway|Adherens junction|Jak-STAT signaling pathway|Long-term potentiation|Melanogenesis|Thyroid hormone signaling pathway|Glucagon signaling pathway|Growth hormone synthesis, secretion and action|Huntington disease|Tuberculosis|Hepatitis B|Influenza A…
LOC111054236	Down	0.00110252	venom dipeptidyl peptidase 4-like [Nilaparvata lugens]	GO:0005576,GO:0004177,GO:0008236	extracellular region|aminopeptidase activity|serine-type peptidase activity	ko04974	Protein digestion and absorption
LOC111054248	Down	0.000448912	uncharacterized protein LOC111054248 [Nilaparvata lugens]
LOC111054291	Up	0.0363112	uncharacterized protein LOC111054291 [Nilaparvata lugens]	GO:0060102,GO:0042302	collagen and cuticulin-based cuticle extracellular matrix|structural constituent of cuticle
LOC111054329	Down	1.73841e-10	ATP-binding cassette sub-family F member 2 [Nilaparvata lugens]			ko05130	Pathogenic Escherichia coli infection
LOC111054374	Down	1.30776e-06	hypothetical protein LSTR_LSTR005066 [Laodelphax striatellus]	GO:0005829,GO:0098982,GO:0031902,GO:0005886,GO:0098793,GO:0055038,GO:0032588,GO:0005509,GO:0005543,GO:0000149,GO:0019905,GO:1990502,GO:0006887,GO:0007186,GO:0050804,GO:0035774,GO:0001956,GO:0050795,GO:1905413,GO:0032228,GO:0042147	cytosol|GABA-ergic synapse|late endosome membrane|plasma membrane|presynapse|recycling endosome membrane|trans-Golgi network membrane|calcium ion binding|phospholipid binding|SNARE binding|syntaxin binding|dense core granule maturation|exocytosis|G protein-coupled receptor signaling pathway|modulation of chemical synaptic transmission|positive regulation of insulin secretion involved in cellular …	ko05202	Transcriptional misregulation in cancer
LOC111054448	Down	3.40325e-09	zwei Ig domain protein zig-2-like isoform X1 [Nilaparvata lugens]	GO:0030424,GO:0005615,GO:0005886,GO:0098632,GO:0043559,GO:0005520,GO:0007411,GO:0070593,GO:0008340,GO:0055116,GO:0007156,GO:0046627,GO:0010888,GO:0014067,GO:0046628,GO:0042594	axon|extracellular space|plasma membrane|cell-cell adhesion mediator activity|insulin binding|insulin-like growth factor binding|axon guidance|dendrite self-avoidance|determination of adult lifespan|entry into reproductive diapause|homophilic cell adhesion via plasma membrane adhesion molecules|negative regulation of insulin receptor signaling pathway|negative regulation of lipid storage|negative…
LOC111054461	Up	0.0119127	uncharacterized protein LOC111054461 [Nilaparvata lugens]
LOC111054472	Down	0.00112844	uncharacterized protein LOC111054472 [Nilaparvata lugens]
LOC111054534	Up	0.0131085	histone-binding protein N1/N2-like [Nilaparvata lugens]	GO:0005634,GO:0007275	nucleus|multicellular organism development
LOC111054574	Up	3.35601e-06	putative phospholipase B-like 2 [Nilaparvata lugens]	GO:0043202,GO:0016787,GO:0016042	lysosomal lumen|hydrolase activity|lipid catabolic process
LOC111054594	Down	0.00438885	dehydrogenase/reductase SDR family member 11-like [Nilaparvata lugens]	GO:0005576,GO:0072582,GO:0072555,GO:0000253,GO:0004303,GO:0000166,GO:0006703	extracellular region|17-beta-hydroxysteroid dehydrogenase (NADP+) activity|17-beta-ketosteroid reductase activity|3-keto sterol reductase activity|estradiol 17-beta-dehydrogenase activity|nucleotide binding|estrogen biosynthetic process
LOC111054653	Down	0.00346114	ejaculatory bulb-specific protein 3-like [Nilaparvata lugens]	GO:0005576,GO:0007552,GO:0045297,GO:0009615	extracellular region|metamorphosis|post-mating behavior|response to virus
LOC111054792	Up	0.0047677	mitochondrial chaperone BCS1 [Nilaparvata lugens]	GO:0016021,GO:0005743,GO:0005524,GO:0032981,GO:0034551,GO:0033617	integral component of membrane|mitochondrial inner membrane|ATP binding|mitochondrial respiratory chain complex I assembly|mitochondrial respiratory chain complex III assembly|mitochondrial respiratory chain complex IV assembly
LOC111054799	Up	0.0182338	phospholipase B1, membrane-associated-like [Nilaparvata lugens]	GO:0016324,GO:0031526,GO:0016021,GO:0004622,GO:0004623,GO:0102567,GO:0102568,GO:0050253,GO:0016042,GO:0006644	apical plasma membrane|brush border membrane|integral component of membrane|lysophospholipase activity|phospholipase A2 activity|phospholipase A2 activity (consuming 1,2-dipalmitoylphosphatidylcholine)|phospholipase A2 activity consuming 1,2-dioleoylphosphatidylethanolamine)|retinyl-palmitate esterase activity|lipid catabolic process|phospholipid metabolic process
LOC111054827	Up	1.32875e-07	retinol dehydrogenase 13-like [Nilaparvata lugens]	GO:0005743,GO:0052650,GO:0042462,GO:0009644,GO:0010842	mitochondrial inner membrane|NADP-retinol dehydrogenase activity|eye photoreceptor cell development|response to high light intensity|retina layer formation	ko00830	Retinol metabolism
LOC111054894	Down	1.42442e-05	uncharacterized protein LOC111054894 [Nilaparvata lugens]
LOC111054896	Down	4.89201e-07	uncharacterized protein LOC111054896 [Nilaparvata lugens]
LOC111054900	Up	1.03355e-06	major facilitator superfamily domain-containing protein 6 [Nilaparvata lugens]	GO:0016021	integral component of membrane
LOC111054960	Up	0.0256142	probable E3 ubiquitin-protein ligase HECTD2, partial [Nilaparvata lugens]	GO:0005829,GO:0004842,GO:0000209	cytosol|ubiquitin-protein transferase activity|protein polyubiquitination
LOC111054966	Down	0.0447216	piggyBac transposable element-derived protein 4-like [Nilaparvata lugens]
LOC111054982	Up	0.0395772	putative cystathionine gamma-lyase 2 [Nilaparvata lugens]	GO:0005737,GO:0005516,GO:0004123,GO:0003962,GO:0080146,GO:0044540,GO:0030170,GO:0071266,GO:0019344,GO:0019343,GO:0070814,GO:0043066,GO:0043123,GO:0051092,GO:0044524,GO:0018272,GO:0019346	cytoplasm|calmodulin binding|cystathionine gamma-lyase activity|cystathionine gamma-synthase activity|L-cysteine desulfhydrase activity|L-cystine L-cysteine-lyase (deaminating)|pyridoxal phosphate binding|'de novo' L-methionine biosynthetic process|cysteine biosynthetic process|cysteine biosynthetic process via cystathionine|hydrogen sulfide biosynthetic process|negative regulation of apoptotic p…	ko00260,ko00270,ko00450	Glycine, serine and threonine metabolism|Cysteine and methionine metabolism|Selenocompound metabolism
LOC111055010	Down	4.73829e-08	mpv17-like protein isoform X2 [Nilaparvata lugens]	GO:0016021,GO:0005778	integral component of membrane|peroxisomal membrane	ko04146	Peroxisome
LOC111055078	Up	0.0124962	cytochrome P450 CYP303A1 [Nilaparvata lugens]	GO:0005789,GO:0031090,GO:0020037,GO:0005506,GO:0004497,GO:0016705,GO:0007423	endoplasmic reticulum membrane|organelle membrane|heme binding|iron ion binding|monooxygenase activity|oxidoreductase activity, acting on paired donors, with incorporation or reduction of molecular oxygen|sensory organ development	ko00590,ko00591,ko04726,ko04750,ko04913	Arachidonic acid metabolism|Linoleic acid metabolism|Serotonergic synapse|Inflammatory mediator regulation of TRP channels|Ovarian steroidogenesis
LOC111055081	Down	0.00147367	protein takeout-like [Nilaparvata lugens]	GO:0005576,GO:0005615,GO:0008343,GO:0042595,GO:0007623,GO:0007631,GO:0008049,GO:0007617,GO:0042594,GO:0007622	extracellular region|extracellular space|adult feeding behavior|behavioral response to starvation|circadian rhythm|feeding behavior|male courtship behavior|mating behavior|response to starvation|rhythmic behavior
LOC111055124	Down	0.0347937	uncharacterized protein LOC111055124 [Nilaparvata lugens]	GO:0005622,GO:0005085,GO:0007264	intracellular|guanyl-nucleotide exchange factor activity|small GTPase mediated signal transduction
LOC111055219	Down	1.59983e-06	uricase [Nilaparvata lugens]	GO:0005777,GO:0004846,GO:0019428,GO:0006144,GO:0045471,GO:0019628	peroxisome|urate oxidase activity|allantoin biosynthetic process|purine nucleobase metabolic process|response to ethanol|urate catabolic process	ko00230,ko00232	Purine metabolism|Caffeine metabolism
LOC111055222	Down	0.000872861	F-box/WD repeat-containing protein 2-like [Nilaparvata lugens]
LOC111055257	Up	2.05705e-08	large neutral amino acids transporter small subunit 1 [Nilaparvata lugens]	GO:0016324,GO:0005829,GO:0070062,GO:0016021,GO:0043231,GO:0016020,GO:0005886,GO:0015171,GO:0015179,GO:0015175,GO:0042605,GO:0030154,GO:0006520,GO:0050900,GO:0007399,GO:0015804	apical plasma membrane|cytosol|extracellular exosome|integral component of membrane|intracellular membrane-bounded organelle|membrane|plasma membrane|amino acid transmembrane transporter activity|L-amino acid transmembrane transporter activity|neutral amino acid transmembrane transporter activity|peptide antigen binding|cell differentiation|cellular amino acid metabolic process|leukocyte migratio…	ko04150,ko05230	mTOR signaling pathway|Central carbon metabolism in cancer
LOC111055269	Down	0.0176891	LOW QUALITY PROTEIN: espin-like [Nilaparvata lugens]
LOC111055372	Down	0.00153169	vegetative cell wall protein gp1-like [Nilaparvata lugens]
LOC111055469	Down	0.000244455	retinol dehydrogenase 14-like isoform X1 [Nilaparvata lugens]	GO:0005743,GO:0052650,GO:0042462,GO:0009644,GO:0010842	mitochondrial inner membrane|NADP-retinol dehydrogenase activity|eye photoreceptor cell development|response to high light intensity|retina layer formation	ko00830	Retinol metabolism
LOC111055495	Up	0.0156758	protein CROWDED NUCLEI 2-like [Nilaparvata lugens]
LOC111055509	Down	5.85382e-07	MAP kinase-interacting serine/threonine-protein kinase 1-like [Nilaparvata lugens]	GO:0005737,GO:0016604,GO:0005654,GO:0005634,GO:0016605,GO:0005524,GO:0009931,GO:0004683,GO:0046872,GO:0004674,GO:0007166,GO:0071243,GO:0097192,GO:0030097,GO:0035556,GO:0018105,GO:0006468,GO:0006417	cytoplasm|nuclear body|nucleoplasm|nucleus|PML body|ATP binding|calcium-dependent protein serine/threonine kinase activity|calmodulin-dependent protein kinase activity|metal ion binding|protein serine/threonine kinase activity|cell surface receptor signaling pathway|cellular response to arsenic-containing substance|extrinsic apoptotic signaling pathway in absence of ligand|hemopoiesis|intracellul…	ko04010,ko04066,ko04910	MAPK signaling pathway|HIF-1 signaling pathway|Insulin signaling pathway
LOC111055525	Up	0.00465687	uncharacterized protein LOC111055525 [Nilaparvata lugens]
LOC111055526	Up	0.00173349	skin secretory protein xP2-like [Nilaparvata lugens]
LOC111055528	Up	0.0064936	uncharacterized protein LOC111055528 [Nilaparvata lugens]
LOC111055529	Up	0.00827696	uncharacterized protein LOC111055529 [Nilaparvata lugens]
LOC111055530	Up	0.00932883	dentin sialophosphoprotein-like [Nilaparvata lugens]
LOC111055531	Up	0.00191367	keratin-associated protein 16-1-like [Nilaparvata lugens]
LOC111055556	Up	2.43986e-20	hypothetical protein LSTR_LSTR005737 [Laodelphax striatellus]
LOC111055712	Up	2.25365e-08	putative carbonic anhydrase 3 [Nilaparvata lugens]	GO:0016021,GO:0004725	integral component of membrane|protein tyrosine phosphatase activity	ko00910	Nitrogen metabolism
LOC111055719	Down	0.0114013	hypothetical protein LSTR_LSTR013005 [Laodelphax striatellus]	GO:0005789,GO:0031090,GO:0020037,GO:0005506,GO:0004497,GO:0016705	endoplasmic reticulum membrane|organelle membrane|heme binding|iron ion binding|monooxygenase activity|oxidoreductase activity, acting on paired donors, with incorporation or reduction of molecular oxygen
LOC111055720	Down	0.000129838	muscle-specific protein 20-like isoform X2 [Nilaparvata lugens]	GO:0003779,GO:0007520,GO:1901739	actin binding|myoblast fusion|regulation of myoblast fusion
LOC111055755	Up	3.77977e-07	uncharacterized protein LOC111055755 [Nilaparvata lugens]
LOC111055782	Down	1.77894e-07	hypothetical protein LSTR_LSTR011843 [Laodelphax striatellus]	GO:0005739,GO:0047988,GO:0046872,GO:0006539	mitochondrion|hydroxyacid-oxoacid transhydrogenase activity|metal ion binding|glutamate catabolic process via 2-oxoglutarate
LOC111055798	Down	7.64643e-10	sialin [Nilaparvata lugens]	GO:0030054,GO:0005829,GO:0016021,GO:0005887,GO:0005765,GO:0005764,GO:0016020,GO:0005886,GO:0030672,GO:0005351,GO:0015136,GO:0015538,GO:0006865,GO:0006820,GO:0006811,GO:0009617,GO:0015739	cell junction|cytosol|integral component of membrane|integral component of plasma membrane|lysosomal membrane|lysosome|membrane|plasma membrane|synaptic vesicle membrane|carbohydrate:proton symporter activity|sialic acid transmembrane transporter activity|sialic acid:proton symporter activity|amino acid transport|anion transport|ion transport|response to bacterium|sialic acid transport
LOC111055869	Down	0.00723138	uncharacterized protein LOC111055869 [Nilaparvata lugens]
LOC111055881	Down	2.19275e-05	RNA-binding protein pno1 [Nilaparvata lugens]	GO:0005730,GO:0003723	nucleolus|RNA binding
LOC111055944	Down	0.000629348	uncharacterized protein LOC111055944 [Nilaparvata lugens]
LOC111055970	Up	0.00869042	uncharacterized protein LOC111055970 [Nilaparvata lugens]
LOC111055973	Up	0.00565878	glutenin, high molecular weight subunit PW212-like [Nilaparvata lugens]
LOC111055988	Up	1.63798e-08	acyl-CoA synthetase family member 2, mitochondrial-like [Nilaparvata lugens]	GO:0005739,GO:0005524,GO:0016874,GO:0006631	mitochondrion|ATP binding|ligase activity|fatty acid metabolic process
LOC111056025	Up	0.0277503	histidine-rich glycoprotein-like [Nilaparvata lugens]
LOC111056058	Up	1.20253e-08	seminal fluid protein [Nilaparvata lugens]	GO:0005737,GO:0005829,GO:0005634,GO:0004177,GO:0070006,GO:0042277,GO:0008270,GO:0071456,GO:0043171,GO:0006508	cytoplasm|cytosol|nucleus|aminopeptidase activity|metalloaminopeptidase activity|peptide binding|zinc ion binding|cellular response to hypoxia|peptide catabolic process|proteolysis
LOC111056116	Down	2.79857e-07	piggyBac transposable element-derived protein 3-like [Nilaparvata lugens]	GO:0005634	nucleus
LOC111056164	Down	3.48233e-15	uncharacterized protein LOC111056164 [Nilaparvata lugens]
LOC111056165	Up	1.03754e-07	hypothetical protein LSTR_LSTR006883 [Laodelphax striatellus]	GO:0031594,GO:0016607,GO:0005634,GO:0005667,GO:0003723,GO:0006281,GO:0006355	neuromuscular junction|nuclear speck|nucleus|transcription factor complex|RNA binding|DNA repair|regulation of transcription, DNA-templated
LOC111056209	Up	0.0369187	DDB1- and CUL4-associated factor 12 isoform X1 [Nilaparvata lugens]	GO:0080008,GO:0016567	Cul4-RING E3 ubiquitin ligase complex|protein ubiquitination
LOC111056222	Down	0.00307458	uncharacterized protein LOC111056222 [Nilaparvata lugens]
LOC111056263	Up	3.73805e-05	very-long-chain 3-oxoacyl-CoA reductase-like isoform X1 [Nilaparvata lugens]	GO:0005789,GO:0031012,GO:0016021,GO:0102339,GO:0102340,GO:0102342,GO:0102341,GO:0005518,GO:0004303,GO:0001968,GO:0008201,GO:0016509,GO:0006703,GO:0030198,GO:0006633,GO:0010811	endoplasmic reticulum membrane|extracellular matrix|integral component of membrane|3-oxo-arachidoyl-CoA reductase activity|3-oxo-behenoyl-CoA reductase activity|3-oxo-cerotoyl-CoA reductase activity|3-oxo-lignoceroyl-CoA reductase activity|collagen binding|estradiol 17-beta-dehydrogenase activity|fibronectin binding|heparin binding|long-chain-3-hydroxyacyl-CoA dehydrogenase activity|estrogen bios…	ko00062,ko00140,ko01040	Fatty acid elongation|Steroid hormone biosynthesis|Biosynthesis of unsaturated fatty acids
LOC111056311	Down	0.000285018	uncharacterized protein LOC111056310 [Nilaparvata lugens]
LOC111056319	Down	1.12382e-08	hypothetical protein LSTR_LSTR000344 [Laodelphax striatellus]	GO:0005730,GO:0030687,GO:0030688,GO:0016435,GO:0008650,GO:0000453,GO:0000466,GO:0000463,GO:0031167	nucleolus|preribosome, large subunit precursor|preribosome, small subunit precursor|rRNA (guanine) methyltransferase activity|rRNA (uridine-2'-O-)-methyltransferase activity|enzyme-directed rRNA 2'-O-methylation|maturation of 5.8S rRNA from tricistronic rRNA transcript (SSU-rRNA, 5.8S rRNA, LSU-rRNA)|maturation of LSU-rRNA from tricistronic rRNA transcript (SSU-rRNA, 5.8S rRNA, LSU-rRNA)|rRNA met…
LOC111056322	Down	0.00599227	tubulin alpha-8 chain-like [Nilaparvata lugens]			ko04145,ko04210,ko04530,ko04540,ko05010,ko05016,ko05130	Phagosome|Apoptosis|Tight junction|Gap junction|Alzheimer disease|Huntington disease|Pathogenic Escherichia coli infection
LOC111056331	Up	0.000575838	hypothetical protein LSTR_LSTR004131 [Laodelphax striatellus]	GO:0005759,GO:0005524,GO:0004817,GO:0046872,GO:0006423	mitochondrial matrix|ATP binding|cysteine-tRNA ligase activity|metal ion binding|cysteinyl-tRNA aminoacylation	ko00970	Aminoacyl-tRNA biosynthesis
LOC111056333	Up	0.00012365	cytochrome P450 CYP304H1v4 [Nilaparvata lugens]	GO:0005789,GO:0031090,GO:0020037,GO:0005506,GO:0004497,GO:0016705	endoplasmic reticulum membrane|organelle membrane|heme binding|iron ion binding|monooxygenase activity|oxidoreductase activity, acting on paired donors, with incorporation or reduction of molecular oxygen	ko00590,ko00591,ko04726,ko04750,ko04913	Arachidonic acid metabolism|Linoleic acid metabolism|Serotonergic synapse|Inflammatory mediator regulation of TRP channels|Ovarian steroidogenesis
LOC111056340	Down	0.000216983	senecionine N-oxygenase-like [Nilaparvata lugens]	GO:0005576,GO:0050660,GO:0004499,GO:0050661,GO:0033784,GO:0009820,GO:0055114,GO:0051289	extracellular region|flavin adenine dinucleotide binding|N,N-dimethylaniline monooxygenase activity|NADP binding|senecionine N-oxygenase activity|alkaloid metabolic process|oxidation-reduction process|protein homotetramerization
LOC111056432	Down	0.00137646	uncharacterized protein LOC111056432 [Nilaparvata lugens]
LOC111056461	Down	0.0105962	putative aminomethyltransferase [Nilaparvata lugens]	GO:0005743,GO:0005739,GO:0005654,GO:0004047,GO:0031405,GO:0008483,GO:0006546,GO:0019464	mitochondrial inner membrane|mitochondrion|nucleoplasm|aminomethyltransferase activity|lipoic acid binding|transaminase activity|glycine catabolic process|glycine decarboxylation via glycine cleavage system	ko00260,ko00630,ko00670	Glycine, serine and threonine metabolism|Glyoxylate and dicarboxylate metabolism|One carbon pool by folate
LOC111056470	Up	0.0414492	A-kinase anchor protein 10, mitochondrial [Nilaparvata lugens]	GO:0005739,GO:0005886,GO:0051018,GO:0008104	mitochondrion|plasma membrane|protein kinase A binding|protein localization
LOC111056544	Up	0.0256593	farnesol dehydrogenase-like [Nilaparvata lugens]	GO:0047886,GO:0006718	farnesol dehydrogenase activity|juvenile hormone biosynthetic process	ko00900,ko00981	Terpenoid backbone biosynthesis|Insect hormone biosynthesis
LOC111056570	Up	0.0124074	hypothetical protein LSTR_LSTR007684 [Laodelphax striatellus]	GO:0005794,GO:0005730,GO:0005654,GO:0005634,GO:0003700,GO:0046872,GO:0003714,GO:0030154,GO:0045892	Golgi apparatus|nucleolus|nucleoplasm|nucleus|DNA-binding transcription factor activity|metal ion binding|transcription corepressor activity|cell differentiation|negative regulation of transcription, DNA-templated	ko05200,ko05202,ko05221	Pathways in cancer|Transcriptional misregulation in cancer|Acute myeloid leukemia
LOC111056618	Up	2.105e-13	cathepsin B-like protease [Nilaparvata lugens]	GO:0005615,GO:0005764,GO:0042470,GO:0005730,GO:0048471,GO:0005518,GO:0004197,GO:0043394,GO:0097067,GO:0030574,GO:0046697,GO:0030855,GO:0051603,GO:0050790,GO:0046718	extracellular space|lysosome|melanosome|nucleolus|perinuclear region of cytoplasm|collagen binding|cysteine-type endopeptidase activity|proteoglycan binding|cellular response to thyroid hormone stimulus|collagen catabolic process|decidualization|epithelial cell differentiation|proteolysis involved in cellular protein catabolic process|regulation of catalytic activity|viral entry into host cell	ko04140,ko04142,ko04210,ko04612,ko04621,ko04924	Autophagy - animal|Lysosome|Apoptosis|Antigen processing and presentation|NOD-like receptor signaling pathway|Renin secretion
LOC111056640	Down	4.06067e-09	protein CLP1 homolog isoform X1 [Nilaparvata lugens]	GO:0005849,GO:0005634,GO:0005524,GO:0006378,GO:0006388	mRNA cleavage factor complex|nucleus|ATP binding|mRNA polyadenylation|tRNA splicing, via endonucleolytic cleavage and ligation	ko03015	mRNA surveillance pathway
LOC111056661	Down	0.000109894	hypothetical protein LSTR_LSTR011656 [Laodelphax striatellus]	GO:0003779,GO:0017048,GO:0030036	actin binding|Rho GTPase binding|actin cytoskeleton organization
LOC111056666	Down	0.00714716	uncharacterized protein LOC111059100 [Nilaparvata lugens]
LOC111056676	Up	0.00172855	uncharacterized protein LOC111056676 [Nilaparvata lugens]
LOC111056680	Down	5.92214e-12	zinc transporter foi-like isoform X1 [Nilaparvata lugens]	GO:0005887,GO:0005385,GO:0006882,GO:0055113,GO:0010043,GO:0071578,GO:0006829	integral component of plasma membrane|zinc ion transmembrane transporter activity|cellular zinc ion homeostasis|epiboly involved in gastrulation with mouth forming second|response to zinc ion|zinc ion import across plasma membrane|zinc ion transport
LOC111056688	Up	0.0472978	G1/S-specific cyclin-E1 [Nilaparvata lugens]	GO:0005813,GO:0000307,GO:0005737,GO:0005634,GO:0016538,GO:0019901,GO:0035736,GO:0007307,GO:0000082,GO:0000278,GO:1904667,GO:0007400,GO:0048665,GO:0007422,GO:0007277,GO:0043065,GO:0045787,GO:0008284,GO:1900087,GO:0046427,GO:0006468,GO:0042127,GO:0000079,GO:0006275,GO:0007096,GO:0044719,GO:0007088,GO:0001932,GO:0045035,GO:0035019,GO:0007129,GO:0007419	centrosome|cyclin-dependent protein kinase holoenzyme complex|cytoplasm|nucleus|cyclin-dependent protein serine/threonine kinase regulator activity|protein kinase binding|cell proliferation involved in compound eye morphogenesis|eggshell chorion gene amplification|G1/S transition of mitotic cell cycle|mitotic cell cycle|negative regulation of ubiquitin protein ligase activity|neuroblast fate dete…	ko04110,ko04114,ko04115,ko04151,ko04218,ko04391,ko04934,ko05161,ko05162,ko05165,ko05166,ko05169,ko05200,ko05203,ko05206,ko05215,ko05222,ko05226	Cell cycle|Oocyte meiosis|p53 signaling pathway|PI3K-Akt signaling pathway|Cellular senescence|Hippo signaling pathway - fly|Cushing syndrome|Hepatitis B|Measles|Human papillomavirus infection|Human T-cell leukemia virus 1 infection|Epstein-Barr virus infection|Pathways in cancer|Viral carcinogenesis|MicroRNAs in cancer|Prostate cancer|Small cell lung cancer|Gastric cancer
LOC111056739	Down	5.41779e-07	putative serine protease K12H4.7 [Nilaparvata lugens]	GO:0008239,GO:0008236,GO:0045087,GO:0006508	dipeptidyl-peptidase activity|serine-type peptidase activity|innate immune response|proteolysis
LOC111056820	Down	3.85708e-08	hypothetical protein LSTR_LSTR014209 [Laodelphax striatellus]	GO:0045177,GO:0042995,GO:0005737,GO:0005881,GO:0043231,GO:0005730,GO:0005634,GO:0048471,GO:0030688,GO:0030515,GO:0001825,GO:0007155,GO:0008283,GO:0001701,GO:0000462,GO:0006364,GO:0001829	apical part of cell|cell projection|cytoplasm|cytoplasmic microtubule|intracellular membrane-bounded organelle|nucleolus|nucleus|perinuclear region of cytoplasm|preribosome, small subunit precursor|snoRNA binding|blastocyst formation|cell adhesion|cell proliferation|in utero embryonic development|maturation of SSU-rRNA from tricistronic rRNA transcript (SSU-rRNA, 5.8S rRNA, LSU-rRNA)|rRNA process…
LOC111056825	Up	0.0247862	uncharacterized protein LOC111056825 [Nilaparvata lugens]
LOC111056847	Down	0.0179289	troponin T-like [Nilaparvata lugens]
LOC111056921	Down	6.11594e-07	uncharacterized protein LOC111056921 [Nilaparvata lugens]	GO:0005634,GO:0070761,GO:0051117,GO:0019899,GO:0042802,GO:0046872,GO:0001094,GO:0000492,GO:0000463,GO:0051259,GO:0048254	nucleus|pre-snoRNP complex|ATPase binding|enzyme binding|identical protein binding|metal ion binding|TFIID-class transcription factor complex binding|box C/D snoRNP assembly|maturation of LSU-rRNA from tricistronic rRNA transcript (SSU-rRNA, 5.8S rRNA, LSU-rRNA)|protein complex oligomerization|snoRNA localization
LOC111056936	Down	0.0343746	hypothetical protein LSTR_LSTR009412 [Laodelphax striatellus]	GO:0009986,GO:0005788,GO:0031012,GO:0005615,GO:0005109,GO:0005102,GO:0009887,GO:0009798,GO:0001658,GO:0045165,GO:0007267,GO:0060684,GO:0072080,GO:0072079,GO:0030182,GO:0042475,GO:0010628,GO:0070172,GO:0045893,GO:0007165,GO:0016055	cell surface|endoplasmic reticulum lumen|extracellular matrix|extracellular space|frizzled binding|signaling receptor binding|animal organ morphogenesis|axis specification|branching involved in ureteric bud morphogenesis|cell fate commitment|cell-cell signaling|epithelial-mesenchymal cell signaling|nephron tubule development|nephron tubule formation|neuron differentiation|odontogenesis of dentin-…	ko04150,ko04310,ko04390,ko04550,ko04916,ko04934,ko05010,ko05165,ko05200,ko05205,ko05217,ko05224,ko05225,ko05226	mTOR signaling pathway|Wnt signaling pathway|Hippo signaling pathway|Signaling pathways regulating pluripotency of stem cells|Melanogenesis|Cushing syndrome|Alzheimer disease|Human papillomavirus infection|Pathways in cancer|Proteoglycans in cancer|Basal cell carcinoma|Breast cancer|Hepatocellular carcinoma|Gastric cancer
LOC111057016	Down	0.000135909	general odorant-binding protein 56d-like [Nilaparvata lugens]
LOC111057022	Up	0.0406293	hypothetical protein LSTR_LSTR003750 [Laodelphax striatellus]
LOC111057048	Up	1.23506e-06	glutamate--cysteine ligase catalytic subunit [Nilaparvata lugens]	GO:0017109,GO:0005634,GO:0048471,GO:0005524,GO:0004357,GO:0007409,GO:0006750,GO:0006749,GO:0007476,GO:0046688	glutamate-cysteine ligase complex|nucleus|perinuclear region of cytoplasm|ATP binding|glutamate-cysteine ligase activity|axonogenesis|glutathione biosynthetic process|glutathione metabolic process|imaginal disc-derived wing morphogenesis|response to copper ion	ko00270,ko00480,ko04212,ko04216	Cysteine and methionine metabolism|Glutathione metabolism|Longevity regulating pathway - worm|Ferroptosis
LOC111057051	Down	0.00387452	matrix metalloproteinase-24-like, partial [Nilaparvata lugens]	GO:0070062,GO:0031012,GO:0005887,GO:0032588,GO:0045296,GO:0008047,GO:0004222,GO:0008270,GO:0044331,GO:0098742,GO:0050965,GO:0010001,GO:0097150,GO:0006508	extracellular exosome|extracellular matrix|integral component of plasma membrane|trans-Golgi network membrane|cadherin binding|enzyme activator activity|metalloendopeptidase activity|zinc ion binding|cell-cell adhesion mediated by cadherin|cell-cell adhesion via plasma-membrane adhesion molecules|detection of temperature stimulus involved in sensory perception of pain|glial cell differentiation|n…	ko04928	Parathyroid hormone synthesis, secretion and action
LOC111057067	Down	3.92466e-07	ejaculatory bulb-specific protein 3-like [Nilaparvata lugens]	GO:0005576,GO:0007552,GO:0045297,GO:0009615	extracellular region|metamorphosis|post-mating behavior|response to virus
LOC111057113	Down	0.000374218	putative protein TPRXL [Nilaparvata lugens]
LOC111057131	Up	0.010982	follicle cell protein 3C-1-like [Nilaparvata lugens]			ko00061	Fatty acid biosynthesis
LOC111057195	Down	2.85979e-07	hypothetical protein LSTR_LSTR005689 [Laodelphax striatellus]	GO:0016021,GO:0016787	integral component of membrane|hydrolase activity
LOC111057250	Up	0.00971115	hypothetical protein LSTR_LSTR004919 [Laodelphax striatellus]	GO:0016021,GO:0005887,GO:0008188,GO:0004995,GO:0007186,GO:0002121,GO:0007218,GO:0007217	integral component of membrane|integral component of plasma membrane|neuropeptide receptor activity|tachykinin receptor activity|G protein-coupled receptor signaling pathway|inter-male aggressive behavior|neuropeptide signaling pathway|tachykinin receptor signaling pathway	ko04020,ko04080	Calcium signaling pathway|Neuroactive ligand-receptor interaction
LOC111057282	Up	7.7114e-05	uncharacterized protein LOC111057282 [Nilaparvata lugens]
LOC111057290	Down	1.80843e-10	transketolase-like protein 2 isoform X2 [Nilaparvata lugens]	GO:0005737,GO:0046872,GO:0004802	cytoplasm|metal ion binding|transketolase activity	ko00030	Pentose phosphate pathway
LOC111057312	Down	0.00942979	RYamide receptor-like [Nilaparvata lugens]	GO:0016021,GO:0005886,GO:0008188,GO:0004983,GO:0001653,GO:0007166,GO:0007186	integral component of membrane|plasma membrane|neuropeptide receptor activity|neuropeptide Y receptor activity|peptide receptor activity|cell surface receptor signaling pathway|G protein-coupled receptor signaling pathway
LOC111057467	Up	0.0202142	SH2B adapter protein 2 [Nilaparvata lugens]	GO:0005884,GO:0005737,GO:0005886,GO:0001726,GO:0001725,GO:0042802,GO:0008269,GO:0005070,GO:0005068,GO:0030036,GO:0050851,GO:0001922,GO:0050873,GO:0019221,GO:0008286,GO:0035556,GO:0007399,GO:0019222,GO:0046578	actin filament|cytoplasm|plasma membrane|ruffle|stress fiber|identical protein binding|JAK pathway signal transduction adaptor activity|SH3/SH2 adaptor activity|transmembrane receptor protein tyrosine kinase adaptor activity|actin cytoskeleton organization|antigen receptor-mediated signaling pathway|B-1 B cell homeostasis|brown fat cell differentiation|cytokine-mediated signaling pathway|insulin …	ko04722,ko04910	Neurotrophin signaling pathway|Insulin signaling pathway
LOC111057478	Down	3.41217e-08	probable methylcrotonoyl-CoA carboxylase beta chain, mitochondrial [Nilaparvata lugens]	GO:1905202,GO:0005759,GO:0005739,GO:0005524,GO:0004485,GO:0006552,GO:0006551,GO:0007563	methylcrotonoyl-CoA carboxylase complex|mitochondrial matrix|mitochondrion|ATP binding|methylcrotonoyl-CoA carboxylase activity|leucine catabolic process|leucine metabolic process|regulation of eclosion	ko00280	Valine, leucine and isoleucine degradation
LOC111057492	Up	0.0232608	histone-lysine N-methyltransferase PRDM9-like [Nilaparvata lugens]
LOC111057493	Up	1.985e-12	vitellogenin-like [Nilaparvata lugens]	GO:0005576,GO:0005319,GO:0045735	extracellular region|lipid transporter activity|nutrient reservoir activity
LOC111057549	Down	6.98304e-08	calcium-independent phospholipase A2-gamma-like [Nilaparvata lugens]	GO:0005789,GO:0000139,GO:0016021,GO:0005622,GO:0016020,GO:0048471,GO:0005778,GO:0005777,GO:0047499,GO:0004622,GO:0019369,GO:0050482,GO:0008219,GO:0006631,GO:0043651,GO:0034638,GO:0046338,GO:0001516	endoplasmic reticulum membrane|Golgi membrane|integral component of membrane|intracellular|membrane|perinuclear region of cytoplasm|peroxisomal membrane|peroxisome|calcium-independent phospholipase A2 activity|lysophospholipase activity|arachidonic acid metabolic process|arachidonic acid secretion|cell death|fatty acid metabolic process|linoleic acid metabolic process|phosphatidylcholine cataboli…
LOC111057554	Up	7.21346e-08	uncharacterized protein LOC111057554 isoform X1 [Nilaparvata lugens]
LOC111057580	Up	0.0329764	uncharacterized protein LOC111057580 [Nilaparvata lugens]
LOC111057629	Up	0.0171501	serine protease gd-like [Nilaparvata lugens]	GO:0005576,GO:0008233,GO:0004252,GO:0008236,GO:0009950,GO:0009953,GO:0007311,GO:0016485,GO:0006508,GO:0008063,GO:0007370	extracellular region|peptidase activity|serine-type endopeptidase activity|serine-type peptidase activity|dorsal/ventral axis specification|dorsal/ventral pattern formation|maternal specification of dorsal/ventral axis, oocyte, germ-line encoded|protein processing|proteolysis|Toll signaling pathway|ventral furrow formation
LOC111057633	Down	0.00148129	beta carbonic anhydrase 1-like [Nilaparvata lugens]	GO:0005737,GO:0004089,GO:0008270	cytoplasm|carbonate dehydratase activity|zinc ion binding	ko00910	Nitrogen metabolism
LOC111057635	Down	0.00185838	inositol monophosphatase 2-like [Nilaparvata lugens]	GO:0005737,GO:0008934,GO:0052832,GO:0052833,GO:0046872,GO:0042803,GO:0006021,GO:0046855,GO:0046854,GO:0007165	cytoplasm|inositol monophosphate 1-phosphatase activity|inositol monophosphate 3-phosphatase activity|inositol monophosphate 4-phosphatase activity|metal ion binding|protein homodimerization activity|inositol biosynthetic process|inositol phosphate dephosphorylation|phosphatidylinositol phosphorylation|signal transduction	ko00562,ko04070	Inositol phosphate metabolism|Phosphatidylinositol signaling system
LOC111057673	Up	3.00514e-06	uncharacterized protein LOC111057673 [Nilaparvata lugens]
LOC111057688	Up	0.0311889	uncharacterized protein LOC111057688 [Nilaparvata lugens]
LOC111057689	Up	0.0307981	enhancer of split M1 protein-like [Nilaparvata lugens]
LOC111057699	Up	0.000768228	zinc finger protein 2 homolog [Nilaparvata lugens]
LOC111057805	Down	3.95162e-05	TATA-box-binding protein-like [Nilaparvata lugens]	GO:0005634,GO:0005669,GO:0003677,GO:0000995,GO:0006352,GO:0006366,GO:0006383	nucleus|transcription factor TFIID complex|DNA binding|RNA polymerase III general transcription initiation factor activity|DNA-templated transcription, initiation|transcription by RNA polymerase II|transcription by RNA polymerase III	ko03022,ko05016,ko05165,ko05166,ko05203	Basal transcription factors|Huntington disease|Human papillomavirus infection|Human T-cell leukemia virus 1 infection|Viral carcinogenesis
LOC111057817	Down	2.3775e-08	6-phosphogluconate dehydrogenase, decarboxylating isoform X1 [Nilaparvata lugens]	GO:0005737,GO:0043231,GO:0030246,GO:0031406,GO:0050661,GO:0004616,GO:0005975,GO:0019521,GO:0006739,GO:0055114,GO:0019322,GO:0006098,GO:0009051	cytoplasm|intracellular membrane-bounded organelle|carbohydrate binding|carboxylic acid binding|NADP binding|phosphogluconate dehydrogenase (decarboxylating) activity|carbohydrate metabolic process|D-gluconate metabolic process|NADP metabolic process|oxidation-reduction process|pentose biosynthetic process|pentose-phosphate shunt|pentose-phosphate shunt, oxidative branch	ko00030,ko00480	Pentose phosphate pathway|Glutathione metabolism
LOC111057822	Down	7.48493e-11	armadillo repeat-containing protein 8-like [Nilaparvata lugens]	GO:0005737,GO:0034657,GO:0005634,GO:0000151,GO:0043161	cytoplasm|GID complex|nucleus|ubiquitin ligase complex|proteasome-mediated ubiquitin-dependent protein catabolic process
LOC111057877	Up	6.27675e-27	cytochrome P450 CYP4C62v2 [Nilaparvata lugens]	GO:0005789,GO:0031090,GO:0070330,GO:0020037,GO:0005506	endoplasmic reticulum membrane|organelle membrane|aromatase activity|heme binding|iron ion binding
LOC111057880	Up	0.0391141	prolyl 4-hydroxylase subunit alpha-2 [Diaphorina citri]	GO:0005783,GO:0005788,GO:0005506,GO:0031418,GO:0016702,GO:0031545,GO:0004656,GO:0043412,GO:0055114,GO:0018401	endoplasmic reticulum|endoplasmic reticulum lumen|iron ion binding|L-ascorbic acid binding|oxidoreductase activity, acting on single donors with incorporation of molecular oxygen, incorporation of two atoms of oxygen|peptidyl-proline 4-dioxygenase activity|procollagen-proline 4-dioxygenase activity|macromolecule modification|oxidation-reduction process|peptidyl-proline hydroxylation to 4-hydroxy-…	ko00330	Arginine and proline metabolism
LOC111057915	Down	1.6131e-08	60S ribosomal export protein NMD3-like [Nilaparvata lugens]	GO:0005737,GO:0005730,GO:0005654,GO:0005634,GO:0043023,GO:0000055	cytoplasm|nucleolus|nucleoplasm|nucleus|ribosomal large subunit binding|ribosomal large subunit export from nucleus	ko03008,ko03013	Ribosome biogenesis in eukaryotes|RNA transport
LOC111057931	Up	2.2616e-07	laminin subunit gamma-1 [Nilaparvata lugens]	GO:0005604,GO:0070831,GO:0033627,GO:0061031,GO:0085029,GO:0007494,GO:0007435,GO:0034446	basement membrane|basement membrane assembly|cell adhesion mediated by integrin|endodermal digestive tract morphogenesis|extracellular matrix assembly|midgut development|salivary gland morphogenesis|substrate adhesion-dependent cell spreading	ko04151,ko04510,ko04512,ko05020,ko05145,ko05146,ko05165,ko05200,ko05222	PI3K-Akt signaling pathway|Focal adhesion|ECM-receptor interaction|Prion diseases|Toxoplasmosis|Amoebiasis|Human papillomavirus infection|Pathways in cancer|Small cell lung cancer
LOC111057982	Down	0.000611206	prolyl 4-hydroxylase subunit alpha-2-like [Nilaparvata lugens]	GO:0005829,GO:0005783,GO:0005788,GO:0043231,GO:0005654,GO:0009055,GO:0005506,GO:0031418,GO:0016702,GO:0004656,GO:0018401	cytosol|endoplasmic reticulum|endoplasmic reticulum lumen|intracellular membrane-bounded organelle|nucleoplasm|electron transfer activity|iron ion binding|L-ascorbic acid binding|oxidoreductase activity, acting on single donors with incorporation of molecular oxygen, incorporation of two atoms of oxygen|procollagen-proline 4-dioxygenase activity|peptidyl-proline hydroxylation to 4-hydroxy-L-proli…	ko00330	Arginine and proline metabolism
LOC111057984	Down	8.43774e-12	seminal fluid protein [Nilaparvata lugens]	GO:0005634,GO:0005524	nucleus|ATP binding	ko03040,ko04010,ko04141,ko04144,ko04213,ko04612,ko04915,ko05134,ko05145,ko05162	Spliceosome|MAPK signaling pathway|Protein processing in endoplasmic reticulum|Endocytosis|Longevity regulating pathway - multiple species|Antigen processing and presentation|Estrogen signaling pathway|Legionellosis|Toxoplasmosis|Measles
LOC111058179	Down	1.86813e-05	sugar transporter [Nilaparvata lugens]	GO:0016021,GO:0005886,GO:0015574,GO:0015771	integral component of membrane|plasma membrane|trehalose transmembrane transporter activity|trehalose transport
LOC111058285	Up	3.98563e-07	sugar transporter [Nilaparvata lugens]	GO:0016021,GO:0005886,GO:0015574,GO:0015771	integral component of membrane|plasma membrane|trehalose transmembrane transporter activity|trehalose transport
LOC111058294	Up	0.0100367	venom carboxylesterase-6-like [Nilaparvata lugens]	GO:0005576,GO:0052689	extracellular region|carboxylic ester hydrolase activity
LOC111058341	Up	0.00410455	PI-PLC X domain-containing protein 2 [Nilaparvata lugens]	GO:0005634,GO:0008081,GO:0016042,GO:0007165	nucleus|phosphoric diester hydrolase activity|lipid catabolic process|signal transduction
LOC111058408	Down	2.59074e-09	nucleolar GTP-binding protein 1 [Nilaparvata lugens]	GO:0005730,GO:0005525,GO:0051301,GO:0090307,GO:0042254	nucleolus|GTP binding|cell division|mitotic spindle assembly|ribosome biogenesis	ko03008	Ribosome biogenesis in eukaryotes
LOC111058429	Down	7.81682e-07	arylsulfatase B-like [Nilaparvata lugens]	GO:0009986,GO:0005794,GO:0005764,GO:0005739,GO:0005791,GO:0004065,GO:0046872,GO:0003943,GO:0008484,GO:0097065,GO:0006914,GO:0007417,GO:0061580,GO:0010976,GO:0010632,GO:0043627,GO:0051597,GO:0007584,GO:0009268	cell surface|Golgi apparatus|lysosome|mitochondrion|rough endoplasmic reticulum|arylsulfatase activity|metal ion binding|N-acetylgalactosamine-4-sulfatase activity|sulfuric ester hydrolase activity|anterior head development|autophagy|central nervous system development|colon epithelial cell migration|positive regulation of neuron projection development|regulation of epithelial cell migration|respo…	ko00531,ko04142	Glycosaminoglycan degradation|Lysosome
LOC111058431	Up	0.00251972	arylsulfatase B-like [Nilaparvata lugens]	GO:0009986,GO:0005794,GO:0005764,GO:0005739,GO:0005791,GO:0004065,GO:0046872,GO:0003943,GO:0008484,GO:0097065,GO:0006914,GO:0007417,GO:0061580,GO:0010976,GO:0010632,GO:0043627,GO:0051597,GO:0007584,GO:0009268	cell surface|Golgi apparatus|lysosome|mitochondrion|rough endoplasmic reticulum|arylsulfatase activity|metal ion binding|N-acetylgalactosamine-4-sulfatase activity|sulfuric ester hydrolase activity|anterior head development|autophagy|central nervous system development|colon epithelial cell migration|positive regulation of neuron projection development|regulation of epithelial cell migration|respo…	ko00531,ko04142	Glycosaminoglycan degradation|Lysosome
LOC111058452	Up	0.0485127	coiled-coil domain-containing protein 39-like, partial [Nilaparvata lugens]	GO:0005930,GO:0005929,GO:0070286,GO:0003341,GO:0060285,GO:0071907,GO:0071910,GO:0035469,GO:0060287,GO:0030317,GO:0001947,GO:0036159,GO:0030324,GO:0044458,GO:0003356	axoneme|cilium|axonemal dynein complex assembly|cilium movement|cilium-dependent cell motility|determination of digestive tract left/right asymmetry|determination of liver left/right asymmetry|determination of pancreatic left/right asymmetry|epithelial cilium movement involved in determination of left/right asymmetry|flagellated sperm motility|heart looping|inner dynein arm assembly|lung developm…
LOC111058472	Up	1.08117e-08	major facilitator superfamily domain-containing protein 6-A-like [Nilaparvata lugens]	GO:0016021	integral component of membrane
LOC111058477	Up	0.0147855	uncharacterized protein LOC111058477 [Nilaparvata lugens]
LOC111058486	Up	0.00288445	A disintegrin and metalloproteinase with thrombospondin motifs adt-2-like [Nilaparvata lugens]	GO:0005576,GO:0046872,GO:0004222	extracellular region|metal ion binding|metalloendopeptidase activity
LOC111058522	Up	0.0120577	gastrula zinc finger protein XlCGF57.1-like, partial [Nilaparvata lugens]
LOC111058578	Up	4.21155e-08	facilitated trehalose transporter Tret1-like [Nilaparvata lugens]	GO:0016021,GO:0005886,GO:0015574,GO:0015771	integral component of membrane|plasma membrane|trehalose transmembrane transporter activity|trehalose transport
LOC111058611	Up	7.94934e-06	pancreatic triacylglycerol lipase [Nilaparvata lugens]			ko00561,ko04972,ko04975,ko04977	Glycerolipid metabolism|Pancreatic secretion|Fat digestion and absorption|Vitamin digestion and absorption
LOC111058631	Up	0.0262657	uncharacterized protein LOC111058631 [Nilaparvata lugens]
LOC111058689	Down	2.20026e-14	uncharacterized protein LOC111058689 [Nilaparvata lugens]
LOC111058706	Up	0.0132933	protein takeout-like [Nilaparvata lugens]	GO:0005576,GO:0005615,GO:0008343,GO:0042595,GO:0007623,GO:0007631,GO:0008049,GO:0007617,GO:0042594,GO:0007622	extracellular region|extracellular space|adult feeding behavior|behavioral response to starvation|circadian rhythm|feeding behavior|male courtship behavior|mating behavior|response to starvation|rhythmic behavior
LOC111058736	Down	0.000684303	protein-glutamate O-methyltransferase-like [Nilaparvata lugens]	GO:0019899,GO:0051998,GO:0008757,GO:0006974,GO:0032259,GO:2001020	enzyme binding|protein carboxyl O-methyltransferase activity|S-adenosylmethionine-dependent methyltransferase activity|cellular response to DNA damage stimulus|methylation|regulation of response to DNA damage stimulus
LOC111058746	Up	0.00104565	uncharacterized protein LOC111058746 isoform X1 [Nilaparvata lugens]
LOC111058750	Down	0.00131139	hypothetical protein LSTR_LSTR007106 [Laodelphax striatellus]	GO:0031514,GO:0007286	motile cilium|spermatid development
LOC111058786	Down	6.28322e-08	sodium-independent sulfate anion transporter-like [Nilaparvata lugens]	GO:0005783,GO:0005794,GO:0016021,GO:0005765,GO:0005654,GO:0005886,GO:0008509,GO:0015301,GO:0008271,GO:0015116,GO:0008272	endoplasmic reticulum|Golgi apparatus|integral component of membrane|lysosomal membrane|nucleoplasm|plasma membrane|anion transmembrane transporter activity|anion:anion antiporter activity|secondary active sulfate transmembrane transporter activity|sulfate transmembrane transporter activity|sulfate transport
LOC111058789	Down	4.10424e-18	serine hydroxymethyltransferase, cytosolic isoform X1 [Nilaparvata lugens]	GO:0005829,GO:0070062,GO:0005634,GO:0016597,GO:0050897,GO:0004372,GO:0042802,GO:0008732,GO:0048027,GO:0042803,GO:0030170,GO:0070905,GO:0000900,GO:0008270,GO:0045329,GO:1990830,GO:1904482,GO:0006231,GO:0046655,GO:0019264,GO:0006544,GO:0006565,GO:0006563,GO:0017148,GO:0006730,GO:0051289,GO:0051262,GO:0009113,GO:0035999,GO:0046653	cytosol|extracellular exosome|nucleus|amino acid binding|cobalt ion binding|glycine hydroxymethyltransferase activity|identical protein binding|L-allo-threonine aldolase activity|mRNA 5'-UTR binding|protein homodimerization activity|pyridoxal phosphate binding|serine binding|translation repressor activity, mRNA regulatory element binding|zinc ion binding|carnitine biosynthetic process|cellular re…	ko00260,ko00630,ko00670,ko01523	Glycine, serine and threonine metabolism|Glyoxylate and dicarboxylate metabolism|One carbon pool by folate|Antifolate resistance
LOC111058824	Down	0.009317	uncharacterized protein LOC111058824 [Nilaparvata lugens]
LOC111058864	Down	5.40531e-07	aldose 1-epimerase-like [Nilaparvata lugens]	GO:0005737,GO:0004034,GO:0030246,GO:0033499,GO:0006006	cytoplasm|aldose 1-epimerase activity|carbohydrate binding|galactose catabolic process via UDP-galactose|glucose metabolic process	ko00010,ko00052	Glycolysis / Gluconeogenesis|Galactose metabolism
LOC111058914	Down	3.07037e-08	phosphatidate phosphatase LPIN2-like isoform X1 [Nilaparvata lugens]	GO:0005829,GO:0005789,GO:0005634,GO:0008195,GO:0003713,GO:0009062,GO:0006629,GO:0045944,GO:0019432	cytosol|endoplasmic reticulum membrane|nucleus|phosphatidate phosphatase activity|transcription coactivator activity|fatty acid catabolic process|lipid metabolic process|positive regulation of transcription by RNA polymerase II|triglyceride biosynthetic process	ko00561,ko00564,ko04150	Glycerolipid metabolism|Glycerophospholipid metabolism|mTOR signaling pathway
LOC111058992	Down	0.013165	extensin-like isoform X1 [Nilaparvata lugens]
LOC111059185	Down	0.00384541	uncharacterized protein LOC111060483, partial [Nilaparvata lugens]
LOC111059247	Down	2.23905e-06	putative serine protease K12H4.7 [Nilaparvata lugens]	GO:0008239,GO:0008236,GO:0045087,GO:0006508	dipeptidyl-peptidase activity|serine-type peptidase activity|innate immune response|proteolysis
LOC111059250	Down	7.2364e-08	hypothetical protein LSTR_LSTR011278 [Laodelphax striatellus]	GO:0005739,GO:0005524,GO:0009374,GO:0046872,GO:0004736,GO:0006094,GO:0006090	mitochondrion|ATP binding|biotin binding|metal ion binding|pyruvate carboxylase activity|gluconeogenesis|pyruvate metabolic process	ko00020,ko00620	Citrate cycle (TCA cycle)|Pyruvate metabolism
LOC111059288	Down	0.000277009	protein LTV1 homolog [Nilaparvata lugens]
LOC111059454	Up	0.00707554	putative protein TPRXL isoform X1 [Nilaparvata lugens]
LOC111059456	Up	1.36153e-06	keratin-associated protein 9-1-like isoform X1 [Nilaparvata lugens]
LOC111059458	Up	4.01519e-05
LOC111059461	Down	0.00190122	xanthine dehydrogenase-like [Nilaparvata lugens]	GO:0005777,GO:0051537,GO:0009055,GO:0071949,GO:0050660,GO:0005506,GO:0043546,GO:0004854,GO:0004855,GO:0009115	peroxisome|2 iron, 2 sulfur cluster binding|electron transfer activity|FAD binding|flavin adenine dinucleotide binding|iron ion binding|molybdopterin cofactor binding|xanthine dehydrogenase activity|xanthine oxidase activity|xanthine catabolic process	ko00230,ko00232,ko00983,ko04146	Purine metabolism|Caffeine metabolism|Drug metabolism - other enzymes|Peroxisome
LOC111059465	Down	0.0270281	hypothetical protein LSTR_LSTR007871 [Laodelphax striatellus]	GO:0001784,GO:0006915	phosphotyrosine residue binding|apoptotic process
LOC111059483	Down	2.5256e-07	protein obstructor-E [Nilaparvata lugens]
LOC111059484	Up	0.0262107	regulator of G-protein signaling 7 [Nilaparvata lugens]	GO:0005829,GO:0005886,GO:0031681,GO:0005096,GO:0007186,GO:0035556,GO:0009968	cytosol|plasma membrane|G-protein beta-subunit binding|GTPase activator activity|G protein-coupled receptor signaling pathway|intracellular signal transduction|negative regulation of signal transduction
LOC111059597	Up	0.022642	hypothetical protein B7P43_G15311 [Cryptotermes secundus]	GO:0004190,GO:0004519,GO:0003676,GO:0003964,GO:0015074	aspartic-type endopeptidase activity|endonuclease activity|nucleic acid binding|RNA-directed DNA polymerase activity|DNA integration	ko04015,ko04145,ko04514,ko04610,ko04640,ko04670,ko04810,ko05133,ko05134,ko05140,ko05146,ko05150,ko05152,ko05202,ko05221	Rap1 signaling pathway|Phagosome|Cell adhesion molecules (CAMs)|Complement and coagulation cascades|Hematopoietic cell lineage|Leukocyte transendothelial migration|Regulation of actin cytoskeleton|Pertussis|Legionellosis|Leishmaniasis|Amoebiasis|Staphylococcus aureus infection|Tuberculosis|Transcriptional misregulation in cancer|Acute myeloid leukemia
LOC111059610	Down	0.000909065	DNA polymerase iota [Nilaparvata lugens]			ko03460	Fanconi anemia pathway
LOC111059620	Up	7.36282e-07	uncharacterized protein LOC111059620 [Nilaparvata lugens]
LOC111059639	Up	0.0192609	gastrula zinc finger protein XlCGF57.1-like, partial [Nilaparvata lugens]
LOC111059666	Up	5.39467e-18	pancreatic lipase-related protein 2-like [Nilaparvata lugens]	GO:0005615,GO:0042589,GO:0102549,GO:0047372,GO:0005509,GO:0047714,GO:0016298,GO:0004620,GO:0004806,GO:0006968,GO:0019376,GO:0044258,GO:0009395,GO:0009617	extracellular space|zymogen granule membrane|1-18:1-2-16:0-monogalactosyldiacylglycerol lipase activity|acylglycerol lipase activity|calcium ion binding|galactolipase activity|lipase activity|phospholipase activity|triglyceride lipase activity|cellular defense response|galactolipid catabolic process|intestinal lipid catabolic process|phospholipid catabolic process|response to bacterium
LOC111059667	Up	5.84521e-11	pancreatic lipase-related protein 2-like [Nilaparvata lugens]	GO:0005615,GO:0005509,GO:0016298,GO:0004806,GO:0006629	extracellular space|calcium ion binding|lipase activity|triglyceride lipase activity|lipid metabolic process
LOC111059798	Up	0.0159343	uncharacterized protein LOC111059798 [Nilaparvata lugens]
LOC111059864	Down	8.57852e-06	protein pinocchio-like [Nilaparvata lugens]	GO:0042048,GO:0007608	olfactory behavior|sensory perception of smell
LOC111059924	Down	0.0403843	uncharacterized protein LOC111059924, partial [Nilaparvata lugens]
LOC111059961	Down	0.00264791	heat shock protein 68-like [Nilaparvata lugens]	GO:0005737,GO:0005829,GO:0005739,GO:0005524,GO:0016887,GO:0042623,GO:0031072,GO:0051787,GO:0044183,GO:0051082,GO:0034605,GO:0034620,GO:0051085,GO:0008340,GO:0006457,GO:0042026,GO:0042594,GO:0006986	cytoplasm|cytosol|mitochondrion|ATP binding|ATPase activity|ATPase activity, coupled|heat shock protein binding|misfolded protein binding|protein binding involved in protein folding|unfolded protein binding|cellular response to heat|cellular response to unfolded protein|chaperone cofactor-dependent protein refolding|determination of adult lifespan|protein folding|protein refolding|response to sta…	ko03040,ko04010,ko04141,ko04144,ko04213,ko04612,ko04915,ko05134,ko05145,ko05162	Spliceosome|MAPK signaling pathway|Protein processing in endoplasmic reticulum|Endocytosis|Longevity regulating pathway - multiple species|Antigen processing and presentation|Estrogen signaling pathway|Legionellosis|Toxoplasmosis|Measles
LOC111060000	Down	0.00915308	cuticular protein [Nilaparvata lugens]	GO:0042302	structural constituent of cuticle
LOC111060082	Up	1.6928e-08	pancreatic lipase-related protein 2-like [Nilaparvata lugens]	GO:0005615,GO:0042589,GO:0102549,GO:0047372,GO:0005509,GO:0047714,GO:0016298,GO:0004620,GO:0004806,GO:0006968,GO:0019376,GO:0044258,GO:0009395,GO:0009617	extracellular space|zymogen granule membrane|1-18:1-2-16:0-monogalactosyldiacylglycerol lipase activity|acylglycerol lipase activity|calcium ion binding|galactolipase activity|lipase activity|phospholipase activity|triglyceride lipase activity|cellular defense response|galactolipid catabolic process|intestinal lipid catabolic process|phospholipid catabolic process|response to bacterium
LOC111060106	Up	4.75334e-08	peptide transporter family 2-like [Nilaparvata lugens]	GO:0016021,GO:0005887,GO:0016020,GO:0016248,GO:0071916,GO:0035673,GO:1904680,GO:0015333,GO:0051956,GO:0015031	integral component of membrane|integral component of plasma membrane|membrane|channel inhibitor activity|dipeptide transmembrane transporter activity|oligopeptide transmembrane transporter activity|peptide transmembrane transporter activity|peptide:proton symporter activity|negative regulation of amino acid transport|protein transport	ko04974	Protein digestion and absorption
LOC111060139	Up	0.0242752	Krueppel-like factor 3 isoform X1 [Nilaparvata lugens]	GO:0005654,GO:0005634,GO:0003677,GO:0000981,GO:0001227,GO:0046872,GO:0000977,GO:1901653,GO:0000122,GO:0006357	nucleoplasm|nucleus|DNA binding|DNA-binding transcription factor activity, RNA polymerase II-specific|DNA-binding transcription repressor activity, RNA polymerase II-specific|metal ion binding|RNA polymerase II regulatory region sequence-specific DNA binding|cellular response to peptide|negative regulation of transcription by RNA polymerase II|regulation of transcription by RNA polymerase II
LOC111060168	Up	0.0314299	protein yellow-like [Nilaparvata lugens]	GO:0005576,GO:0060179,GO:0042438,GO:0007275	extracellular region|male mating behavior|melanin biosynthetic process|multicellular organism development
LOC111060243	Up	0.00881718	solute carrier family 12 member 2-like [Nilaparvata lugens]	GO:0016021,GO:0015377,GO:0006813,GO:0006814	integral component of membrane|cation:chloride symporter activity|potassium ion transport|sodium ion transport	ko04970,ko04972,ko05110	Salivary secretion|Pancreatic secretion|Vibrio cholerae infection
LOC111060247	Down	0.00521453	uncharacterized protein LOC111060247 isoform X2 [Nilaparvata lugens]	GO:0031672,GO:0031463,GO:0005737,GO:0031674,GO:0061061,GO:0031397,GO:0032436,GO:0031398,GO:0048741,GO:0098528,GO:0036268	A band|Cul3-RING ubiquitin ligase complex|cytoplasm|I band|muscle structure development|negative regulation of protein ubiquitination|positive regulation of proteasomal ubiquitin-dependent protein catabolic process|positive regulation of protein ubiquitination|skeletal muscle fiber development|skeletal muscle fiber differentiation|swimming
LOC111060271	Down	1.8902e-09	desaturase 9 [Nilaparvata lugens]	GO:0005789,GO:0016021,GO:0017105,GO:0046872,GO:0006633	endoplasmic reticulum membrane|integral component of membrane|acyl-CoA delta11-desaturase activity|metal ion binding|fatty acid biosynthetic process	ko01040,ko03320,ko04152,ko04212	Biosynthesis of unsaturated fatty acids|PPAR signaling pathway|AMPK signaling pathway|Longevity regulating pathway - worm
LOC111060305	Up	2.84754e-08	retinol-binding protein pinta-like [Nilaparvata lugens]	GO:0016918,GO:0005501,GO:0019841,GO:0007602,GO:0016063,GO:0007601	retinal binding|retinoid binding|retinol binding|phototransduction|rhodopsin biosynthetic process|visual perception
LOC111060311	Up	7.29758e-07	hypothetical protein LSTR_LSTR008602 [Laodelphax striatellus]	GO:0005783,GO:0005743,GO:0005777,GO:0004092,GO:0006631	endoplasmic reticulum|mitochondrial inner membrane|peroxisome|carnitine O-acetyltransferase activity|fatty acid metabolic process	ko04146	Peroxisome
LOC111060343	Up	2.82693e-20	pancreatic triacylglycerol lipase-like [Nilaparvata lugens]	GO:0005615,GO:0042589,GO:0102549,GO:0047372,GO:0005509,GO:0047714,GO:0016298,GO:0004620,GO:0004806,GO:0006968,GO:0019376,GO:0044258,GO:0009395,GO:0009617	extracellular space|zymogen granule membrane|1-18:1-2-16:0-monogalactosyldiacylglycerol lipase activity|acylglycerol lipase activity|calcium ion binding|galactolipase activity|lipase activity|phospholipase activity|triglyceride lipase activity|cellular defense response|galactolipid catabolic process|intestinal lipid catabolic process|phospholipid catabolic process|response to bacterium
LOC111060377	Down	6.76156e-11	uncharacterized protein LOC111060377 [Nilaparvata lugens]
LOC111060385	Down	0.0219681	uncharacterized protein LOC111060385 [Nilaparvata lugens]	GO:0005829,GO:0005770,GO:0120013,GO:0043325,GO:0005546,GO:0019842,GO:0008431,GO:0032502,GO:0001892,GO:0120009,GO:0051452,GO:0060548,GO:0090212,GO:0007584,GO:0009268,GO:0009636,GO:0042360,GO:0051180	cytosol|late endosome|intermembrane lipid transfer activity|phosphatidylinositol-3,4-bisphosphate binding|phosphatidylinositol-4,5-bisphosphate binding|vitamin binding|vitamin E binding|developmental process|embryonic placenta development|intermembrane lipid transfer|intracellular pH reduction|negative regulation of cell death|negative regulation of establishment of blood-brain barrier|response t…
LOC111060417	Down	0.000186201	hypothetical protein LSTR_LSTR009163 [Laodelphax striatellus]	GO:0016021,GO:0005887,GO:0042263,GO:0008188,GO:0004983,GO:0004995,GO:0007186,GO:0030536,GO:0007194,GO:0007218,GO:0042048,GO:1990834,GO:0007217	integral component of membrane|integral component of plasma membrane|neuropeptide F receptor activity|neuropeptide receptor activity|neuropeptide Y receptor activity|tachykinin receptor activity|G protein-coupled receptor signaling pathway|larval feeding behavior|negative regulation of adenylate cyclase activity|neuropeptide signaling pathway|olfactory behavior|response to odorant|tachykinin rece…
LOC111060570	Down	0.00627016	uncharacterized protein LOC111044562 [Nilaparvata lugens]
LOC111060599	Down	6.66681e-06	uncharacterized protein LOC111060599 [Nilaparvata lugens]
LOC111060659	Down	0.0196513	etoposide-induced protein 2.4 homolog isoform X1 [Nilaparvata lugens]	GO:0005829,GO:0005783,GO:0005789,GO:0005794,GO:0016021,GO:0016020,GO:0031965,GO:0006915,GO:0016236,GO:0030308	cytosol|endoplasmic reticulum|endoplasmic reticulum membrane|Golgi apparatus|integral component of membrane|membrane|nuclear membrane|apoptotic process|macroautophagy|negative regulation of cell growth	ko04115	p53 signaling pathway
LOC111060756	Up	1.87298e-14	uncharacterized protein LOC111060756 [Nilaparvata lugens]
LOC111060835	Down	0.00312704	tyrosine decarboxylase-like [Nilaparvata lugens]	GO:0030424,GO:0005737,GO:0043025,GO:0043204,GO:0030170,GO:0004837,GO:0006520,GO:0006589	axon|cytoplasm|neuronal cell body|perikaryon|pyridoxal phosphate binding|tyrosine decarboxylase activity|cellular amino acid metabolic process|octopamine biosynthetic process	ko00350	Tyrosine metabolism
LOC111060917	Down	0.00364075	elongation of very long chain fatty acids protein 4-like [Nilaparvata lugens]
LOC111061098	Up	1.58384e-06	hypothetical protein LSTR_LSTR013271 [Laodelphax striatellus]	GO:0016768,GO:0006597	spermine synthase activity|spermine biosynthetic process	ko00270,ko00330,ko00480	Cysteine and methionine metabolism|Arginine and proline metabolism|Glutathione metabolism
LOC111061268	Up	6.76264e-07	vitellogenin-like [Nilaparvata lugens]	GO:0005576,GO:0005319,GO:0045735	extracellular region|lipid transporter activity|nutrient reservoir activity
LOC111061274	Up	3.79578e-05	polyribonucleotide nucleotidyltransferase 1, mitochondrial [Nilaparvata lugens]	GO:0005737,GO:0005829,GO:0005789,GO:0045025,GO:0005758,GO:0005739,GO:0005634,GO:0042788,GO:0000175,GO:0035198,GO:0034046,GO:0008266,GO:0004654,GO:0003723,GO:0035458,GO:0034599,GO:0097421,GO:0000958,GO:0097222,GO:0000965,GO:0000964,GO:0000957,GO:0000963,GO:0070584,GO:0071850,GO:0006402,GO:0045926,GO:0071042,GO:2000627,GO:0000962,GO:0061014,GO:0051260,GO:0070207,GO:0043457,GO:2000772,GO:0051591,GO:…	cytoplasm|cytosol|endoplasmic reticulum membrane|mitochondrial degradosome|mitochondrial intermembrane space|mitochondrion|nucleus|polysomal ribosome|3'-5'-exoribonuclease activity|miRNA binding|poly(G) binding|poly(U) RNA binding|polyribonucleotide nucleotidyltransferase activity|RNA binding|cellular response to interferon-beta|cellular response to oxidative stress|liver regeneration|mitochondri…	ko03018	RNA degradation
LOC111061279	Up	5.26206e-18	vitellogenin-1-like [Nilaparvata lugens]	GO:0005576,GO:0005319,GO:0045735	extracellular region|lipid transporter activity|nutrient reservoir activity
LOC111061289	Up	1.4338e-11	vitellogenin-like [Nilaparvata lugens]	GO:0005576,GO:0005319,GO:0045735	extracellular region|lipid transporter activity|nutrient reservoir activity
LOC111061301	Down	0.000671654	5'-3' exoribonuclease 2-like [Nilaparvata lugens]
LOC111061361	Down	0.00158986	odorant receptor 43a-like [Nilaparvata lugens]	GO:0032590,GO:0016021,GO:0005886,GO:0005549,GO:0004984,GO:0004888,GO:0050911,GO:0051291,GO:0007608,GO:0007165	dendrite membrane|integral component of membrane|plasma membrane|odorant binding|olfactory receptor activity|transmembrane signaling receptor activity|detection of chemical stimulus involved in sensory perception of smell|protein heterooligomerization|sensory perception of smell|signal transduction
LOC111061383	Up	7.21631e-06	mitochondrial 2-oxodicarboxylate carrier [Nilaparvata lugens]	GO:0016021,GO:0005743,GO:0005739	integral component of membrane|mitochondrial inner membrane|mitochondrion
LOC111061525	Up	0.0135256	A-kinase anchor protein 14-like [Nilaparvata lugens]	GO:0005952,GO:0005737,GO:0035686,GO:0051018,GO:0034237,GO:0007283	cAMP-dependent protein kinase complex|cytoplasm|sperm fibrous sheath|protein kinase A binding|protein kinase A regulatory subunit binding|spermatogenesis
LOC111061535	Up	2.76391e-12	cationic amino acid transporter 2-like [Nilaparvata lugens]	GO:0030054,GO:0005887,GO:0016020,GO:0005886,GO:0015171,GO:0015181,GO:0015174,GO:0061459,GO:0015189,GO:0000064,GO:0006865,GO:0006520,GO:0097638,GO:1903352,GO:0042116,GO:0006809,GO:0002537,GO:0050727,GO:0043030	cell junction|integral component of plasma membrane|membrane|plasma membrane|amino acid transmembrane transporter activity|arginine transmembrane transporter activity|basic amino acid transmembrane transporter activity|L-arginine transmembrane transporter activity|L-lysine transmembrane transporter activity|L-ornithine transmembrane transporter activity|amino acid transport|cellular amino acid me…
LOC111061545	Up	1.34443e-07	hypothetical protein LSTR_LSTR006031 [Laodelphax striatellus]	GO:0005829,GO:0005524,GO:0004103,GO:0004305,GO:0006656,GO:0006646	cytosol|ATP binding|choline kinase activity|ethanolamine kinase activity|phosphatidylcholine biosynthetic process|phosphatidylethanolamine biosynthetic process	ko00564,ko05231	Glycerophospholipid metabolism|Choline metabolism in cancer
LOC111061602	Down	0.0489562	hypothetical protein LSTR_LSTR005882 [Laodelphax striatellus]
LOC111061658	Up	0.0114309	uncharacterized protein LOC111061658 isoform X1 [Nilaparvata lugens]
LOC111061747	Up	0.0485331	gastrula zinc finger protein xLCGF3.1-like [Nilaparvata lugens]
LOC111061929	Up	0.0178485	uncharacterized protein LOC111047320 [Nilaparvata lugens]	GO:0016021,GO:0016491,GO:0016740	integral component of membrane|oxidoreductase activity|transferase activity
LOC111062044	Up	0.00564077	uncharacterized protein LOC111062044 [Nilaparvata lugens]
LOC111062045	Up	0.000215172
LOC111062102	Up	1.90445e-09	UDP-glucuronosyltransferase 2B1-like [Nilaparvata lugens]	GO:0005789,GO:0016021,GO:0043231,GO:0031090,GO:0015020,GO:0008194,GO:0070980,GO:0071361,GO:0071385,GO:0071378,GO:0071394,GO:0017144,GO:0032496	endoplasmic reticulum membrane|integral component of membrane|intracellular membrane-bounded organelle|organelle membrane|glucuronosyltransferase activity|UDP-glycosyltransferase activity|biphenyl catabolic process|cellular response to ethanol|cellular response to glucocorticoid stimulus|cellular response to growth hormone stimulus|cellular response to testosterone stimulus|drug metabolic process…	ko00040,ko00053,ko00140,ko00830,ko00860,ko00980,ko00982,ko00983,ko05204	Pentose and glucuronate interconversions|Ascorbate and aldarate metabolism|Steroid hormone biosynthesis|Retinol metabolism|Porphyrin and chlorophyll metabolism|Metabolism of xenobiotics by cytochrome P450|Drug metabolism - cytochrome P450|Drug metabolism - other enzymes|Chemical carcinogenesis
LOC111062193	Up	9.40917e-07	GATA zinc finger domain-containing protein 14-like, partial [Nilaparvata lugens]
LOC111062199	Up	7.55902e-08	sugar transporter [Nilaparvata lugens]	GO:0016021,GO:0005886,GO:0015574,GO:0015771	integral component of membrane|plasma membrane|trehalose transmembrane transporter activity|trehalose transport
LOC111062226	Up	0.000136809	cytochrome P450 CYP4G115 [Nilaparvata lugens]	GO:0005789,GO:0031090,GO:0020037,GO:0005506,GO:0004497,GO:0016705	endoplasmic reticulum membrane|organelle membrane|heme binding|iron ion binding|monooxygenase activity|oxidoreductase activity, acting on paired donors, with incorporation or reduction of molecular oxygen
LOC111062230	Down	0.00326051	putative serine/threonine-protein kinase YPL150W, partial [Nilaparvata lugens]	GO:0005634,GO:0005524,GO:0004674,GO:0007480,GO:0007476,GO:0002009,GO:0006468	nucleus|ATP binding|protein serine/threonine kinase activity|imaginal disc-derived leg morphogenesis|imaginal disc-derived wing morphogenesis|morphogenesis of an epithelium|protein phosphorylation
LOC111062280	Up	1.6507e-08	uncharacterized protein LOC111062280 [Nilaparvata lugens]
LOC111062288	Down	2.00704e-09	carboxylesterase precursor [Nilaparvata lugens]	GO:0052689	carboxylic ester hydrolase activity
LOC111062302	Down	0.0276512	invertebrate-type lysozyme 3-like, partial [Nilaparvata lugens]	GO:0005615,GO:0031906,GO:0043202,GO:0034777,GO:0003796,GO:0019835,GO:0042742,GO:0050830,GO:0008340,GO:0007586,GO:0008152	extracellular space|late endosome lumen|lysosomal lumen|recycling endosome lumen|lysozyme activity|cytolysis|defense response to bacterium|defense response to Gram-positive bacterium|determination of adult lifespan|digestion|metabolic process
LOC111062310	Down	1.56445e-05	uncharacterized protein LOC111062310 [Nilaparvata lugens]
LOC111062369	Up	2.74948e-19	gamma-interferon-inducible lysosomal thiol reductase-like [Nilaparvata lugens]	GO:0005576,GO:0005764,GO:0016667,GO:0042590	extracellular region|lysosome|oxidoreductase activity, acting on a sulfur group of donors|antigen processing and presentation of exogenous peptide antigen via MHC class I	ko04612	Antigen processing and presentation
LOC111062376	Down	1.53748e-07	carboxylesterase, partial [Nilaparvata bakeri]	GO:0052689	carboxylic ester hydrolase activity
LOC111062406	Down	0.00366339	annexin-B12-like [Nilaparvata lugens]	GO:0016020,GO:0003779,GO:0005509,GO:0005544	membrane|actin binding|calcium ion binding|calcium-dependent phospholipid binding
LOC111062486	Down	0.0114325	sugar transporter [Nilaparvata lugens]	GO:0016021,GO:0005886,GO:0015574,GO:0015771	integral component of membrane|plasma membrane|trehalose transmembrane transporter activity|trehalose transport
LOC111062600	Up	0.000870537	hypothetical protein LSTR_LSTR000384 [Laodelphax striatellus]	GO:0005576,GO:0046872,GO:0004623,GO:0102567,GO:0102568,GO:0050482,GO:0016042,GO:0006644	extracellular region|metal ion binding|phospholipase A2 activity|phospholipase A2 activity (consuming 1,2-dipalmitoylphosphatidylcholine)|phospholipase A2 activity consuming 1,2-dioleoylphosphatidylethanolamine)|arachidonic acid secretion|lipid catabolic process|phospholipid metabolic process	ko00564,ko00565,ko00590,ko00591,ko00592,ko04014,ko04270,ko04972,ko04975	Glycerophospholipid metabolism|Ether lipid metabolism|Arachidonic acid metabolism|Linoleic acid metabolism|alpha-Linolenic acid metabolism|Ras signaling pathway|Vascular smooth muscle contraction|Pancreatic secretion|Fat digestion and absorption
LOC111062628	Down	4.96473e-12	glyceraldehyde-3-phosphate dehydrogenase 2 [Nilaparvata lugens]	GO:0005737,GO:0004365,GO:0051287,GO:0050661,GO:0006006,GO:0006096	cytoplasm|glyceraldehyde-3-phosphate dehydrogenase (NAD+) (phosphorylating) activity|NAD binding|NADP binding|glucose metabolic process|glycolytic process	ko00010,ko04066,ko05010,ko05130,ko05132	Glycolysis / Gluconeogenesis|HIF-1 signaling pathway|Alzheimer disease|Pathogenic Escherichia coli infection|Salmonella infection
LOC111062666	Down	1.04059e-12	PIN2/TERF1-interacting telomerase inhibitor 1-like [Nilaparvata lugens]	GO:0000781,GO:0000777,GO:0000776,GO:0000228,GO:0000784,GO:0005730,GO:0005819,GO:0044877,GO:0010521,GO:0070034,GO:0007080,GO:0010972,GO:0031397,GO:0051974,GO:0032211,GO:1904751,GO:1904744,GO:0070198,GO:1902570,GO:0031647,GO:0007004	chromosome, telomeric region|condensed chromosome kinetochore|kinetochore|nuclear chromosome|nuclear chromosome, telomeric region|nucleolus|spindle|protein-containing complex binding|telomerase inhibitor activity|telomerase RNA binding|mitotic metaphase plate congression|negative regulation of G2/M transition of mitotic cell cycle|negative regulation of protein ubiquitination|negative regulation …
LOC111062815	Down	0.0015431	hypothetical protein LSTR_LSTR012958 [Laodelphax striatellus]
LOC111062821	Up	1.00848e-06	uncharacterized protein LOC111062821 [Nilaparvata lugens]
LOC111062855	Down	2.17668e-05	uncharacterized protein LOC111062855 [Nilaparvata lugens]
LOC111062857	Up	3.22235e-07	toll-like receptor 3, partial [Nilaparvata lugens]	GO:0005794,GO:0005887,GO:0016020,GO:0045121,GO:0030670,GO:0005886,GO:0035354,GO:0042802,GO:0071723,GO:0046982,GO:0038023,GO:0035663,GO:0004888,GO:0001775,GO:0071727,GO:0042495,GO:0006955,GO:0006954,GO:0045087,GO:0042116,GO:0002755,GO:0045410,GO:2000484,GO:0034137,GO:0042535,GO:0007165,GO:0034130,GO:0002224,GO:0038123	Golgi apparatus|integral component of plasma membrane|membrane|membrane raft|phagocytic vesicle membrane|plasma membrane|Toll-like receptor 1-Toll-like receptor 2 protein complex|identical protein binding|lipopeptide binding|protein heterodimerization activity|signaling receptor activity|Toll-like receptor 2 binding|transmembrane signaling receptor activity|cell activation|cellular response to tr…
LOC111062864	Up	0.00975256	organic cation transporter protein [Nilaparvata lugens]	GO:0043679,GO:0016021,GO:0005886,GO:1905131,GO:0005326,GO:1905130,GO:0050908,GO:0001504,GO:0046956,GO:0007601	axon terminus|integral component of membrane|plasma membrane|carcinine transmembrane transporter activity|neurotransmitter transporter activity|carcinine import across plasma membrane|detection of light stimulus involved in visual perception|neurotransmitter uptake|positive phototaxis|visual perception
LOC111062983	Down	1.82394e-15	hypothetical protein LSTR_LSTR006657 [Laodelphax striatellus]	GO:0005737,GO:0005524,GO:0046872,GO:0004642,GO:0006189,GO:0097065,GO:0006541,GO:0042493,GO:0009156	cytoplasm|ATP binding|metal ion binding|phosphoribosylformylglycinamidine synthase activity|'de novo' IMP biosynthetic process|anterior head development|glutamine metabolic process|response to drug|ribonucleoside monophosphate biosynthetic process	ko00230	Purine metabolism
LOC111063064	Down	4.50319e-08	calcium-independent phospholipase A2-gamma-like [Nilaparvata lugens]	GO:0005789,GO:0000139,GO:0016021,GO:0005622,GO:0016020,GO:0048471,GO:0005778,GO:0005777,GO:0047499,GO:0004622,GO:0019369,GO:0050482,GO:0008219,GO:0006631,GO:0043651,GO:0034638,GO:0046338,GO:0001516	endoplasmic reticulum membrane|Golgi membrane|integral component of membrane|intracellular|membrane|perinuclear region of cytoplasm|peroxisomal membrane|peroxisome|calcium-independent phospholipase A2 activity|lysophospholipase activity|arachidonic acid metabolic process|arachidonic acid secretion|cell death|fatty acid metabolic process|linoleic acid metabolic process|phosphatidylcholine cataboli…
LOC111063173	Down	0.00200142	mitochondrial ornithine transporter 1 [Nilaparvata lugens]	GO:0016021,GO:0005743,GO:0000064,GO:1990575,GO:0000050	integral component of membrane|mitochondrial inner membrane|L-ornithine transmembrane transporter activity|mitochondrial L-ornithine transmembrane transport|urea cycle
LOC111063341	Down	0.0244724	cuticular protein [Nilaparvata lugens]	GO:0042302	structural constituent of cuticle
LOC111063355	Up	0.00926968	uncharacterized protein LOC111061524, partial [Nilaparvata lugens]
LOC111063659	Down	7.23337e-14	putative phosphoserine aminotransferase [Nilaparvata lugens]	GO:0004648,GO:0006564	O-phospho-L-serine:2-oxoglutarate aminotransferase activity|L-serine biosynthetic process	ko00260,ko00270,ko00750	Glycine, serine and threonine metabolism|Cysteine and methionine metabolism|Vitamin B6 metabolism
LOC111063794	Down	3.23198e-07	ester hydrolase C11orf54 homolog [Nilaparvata lugens]	GO:0016604,GO:0016788,GO:0008270	nuclear body|hydrolase activity, acting on ester bonds|zinc ion binding
LOC111063808	Down	0.000350633	hypothetical protein LSTR_LSTR008700 [Laodelphax striatellus]
LOC111063836	Up	0.0471605	DENN domain-containing protein 2A-like [Nilaparvata lugens]
LOC111063930	Down	0.038276	histone H2B 8-like isoform X2 [Gopherus evgoodei]	GO:0000786,GO:0005634,GO:0003677,GO:0046982,GO:0044877	nucleosome|nucleus|DNA binding|protein heterodimerization activity|protein-containing complex binding	ko05034,ko05203,ko05322	Alcoholism|Viral carcinogenesis|Systemic lupus erythematosus
LOC111063985	Down	0.0329716	alpha-crystallin A chain-like [Nilaparvata lugens]	GO:0048471,GO:0030018,GO:0051082,GO:0061077,GO:0007275,GO:0042026,GO:0010998,GO:0009408,GO:0045214	perinuclear region of cytoplasm|Z disc|unfolded protein binding|chaperone-mediated protein folding|multicellular organism development|protein refolding|regulation of translational initiation by eIF2 alpha phosphorylation|response to heat|sarcomere organization	ko04141,ko04213	Protein processing in endoplasmic reticulum|Longevity regulating pathway - multiple species
LOC111064044	Down	0.0241743	venom dipeptidyl peptidase 4-like [Nilaparvata lugens]	GO:0005576,GO:0004177,GO:0008236	extracellular region|aminopeptidase activity|serine-type peptidase activity	ko04974	Protein digestion and absorption
LOC111064053	Up	3.8921e-06	S-adenosylmethionine decarboxylase proenzyme isoform X1 [Nilaparvata lugens]	GO:0005829,GO:0004014,GO:0050829,GO:0006557,GO:0008295,GO:0006597	cytosol|adenosylmethionine decarboxylase activity|defense response to Gram-negative bacterium|S-adenosylmethioninamine biosynthetic process|spermidine biosynthetic process|spermine biosynthetic process	ko00270,ko00330	Cysteine and methionine metabolism|Arginine and proline metabolism
LOC111064126	Down	0.000237206	invertebrate-type lysozyme 3-like [Nilaparvata lugens]
LOC111064133	Up	0.00483439	uncharacterized protein LOC111064133 [Nilaparvata lugens]
LOC111064141	Down	5.01586e-05	solute carrier family 25 member 38-like [Nilaparvata lugens]	GO:0016021,GO:0005743,GO:0015187,GO:0030218,GO:1904983,GO:0006783	integral component of membrane|mitochondrial inner membrane|glycine transmembrane transporter activity|erythrocyte differentiation|glycine import into mitochondrion|heme biosynthetic process
LOC111064163	Down	0.0183634	heat shock protein 70-3 [Nilaparvata lugens]	GO:0005524	ATP binding	ko03040,ko04010,ko04141,ko04144,ko04213,ko04612,ko04915,ko05134,ko05145,ko05162	Spliceosome|MAPK signaling pathway|Protein processing in endoplasmic reticulum|Endocytosis|Longevity regulating pathway - multiple species|Antigen processing and presentation|Estrogen signaling pathway|Legionellosis|Toxoplasmosis|Measles
LOC111064198	Down	0.0101772	ATP-binding cassette sub-family C member Sur [Nilaparvata lugens]
LOC111064211	Up	6.20056e-05	hypothetical protein LSTR_LSTR010339 [Laodelphax striatellus]	GO:0005623,GO:0016021,GO:0005524,GO:0016887,GO:0046872,GO:0006812,GO:0006874	cell|integral component of membrane|ATP binding|ATPase activity|metal ion binding|cation transport|cellular calcium ion homeostasis
LOC111064220	Down	0.0422091	alpha-crystallin A chain-like [Nilaparvata lugens]	GO:0032432,GO:0030424,GO:0097512,GO:0009986,GO:0043292,GO:0005737,GO:0005829,GO:0043197,GO:0005794,GO:0031674,GO:0031430,GO:0015630,GO:0005739,GO:0043209,GO:0005634,GO:0043204,GO:0005886,GO:0014069,GO:0045202,GO:0097060,GO:0030018,GO:0001540,GO:0008092,GO:0042802,GO:0046872,GO:0008017,GO:0042803,GO:0044877,GO:0005212,GO:0051082,GO:0060561,GO:0043010,GO:0071480,GO:0002088,GO:0031109,GO:0010259,GO:…	actin filament bundle|axon|cardiac myofibril|cell surface|contractile fiber|cytoplasm|cytosol|dendritic spine|Golgi apparatus|I band|M band|microtubule cytoskeleton|mitochondrion|myelin sheath|nucleus|perikaryon|plasma membrane|postsynaptic density|synapse|synaptic membrane|Z disc|amyloid-beta binding|cytoskeletal protein binding|identical protein binding|metal ion binding|microtubule binding|pro…	ko04141,ko04213	Protein processing in endoplasmic reticulum|Longevity regulating pathway - multiple species
LOC111064313	Up	0.0263657	uncharacterized protein LOC111064313 [Nilaparvata lugens]
LOC111064331	Down	0.0240512	cuticular protein [Nilaparvata lugens]
LOC111064364	Up	0.00336715	peroxisomal membrane protein 11C [Nilaparvata lugens]	GO:0005779,GO:0031231,GO:0005777,GO:0032991,GO:0016559,GO:0044375	integral component of peroxisomal membrane|intrinsic component of peroxisomal membrane|peroxisome|protein-containing complex|peroxisome fission|regulation of peroxisome size	ko04146	Peroxisome
LOC111064415	Down	0.0272522	hypothetical protein LSTR_LSTR010709 [Laodelphax striatellus]	GO:0016799,GO:0046872,GO:0009117	hydrolase activity, hydrolyzing N-glycosyl compounds|metal ion binding|nucleotide metabolic process
LOC111064460	Down	1.63098e-10	importin-5 isoform X1 [Nilaparvata lugens]	GO:0005737,GO:0016020,GO:0031965,GO:0034399,GO:0005643,GO:0005730,GO:0005634,GO:0005095,GO:0008139,GO:0008565,GO:0008536,GO:0003723,GO:0071230,GO:0045736,GO:0006607,GO:0042307,GO:0006610,GO:0016032	cytoplasm|membrane|nuclear membrane|nuclear periphery|nuclear pore|nucleolus|nucleus|GTPase inhibitor activity|nuclear localization sequence binding|protein transporter activity|Ran GTPase binding|RNA binding|cellular response to amino acid stimulus|negative regulation of cyclin-dependent protein serine/threonine kinase activity|NLS-bearing protein import into nucleus|positive regulation of prote…
LOC111064542	Up	0.000476917	chromatin assembly factor 1 subunit B isoform X1 [Nilaparvata lugens]	GO:0033186,GO:0005634,GO:0042393,GO:0007049,GO:0031497,GO:0006281,GO:0006260	CAF-1 complex|nucleus|histone binding|cell cycle|chromatin assembly|DNA repair|DNA replication
LOC111064574	Down	3.25511e-06	iodotyrosine deiodinase 1 isoform X1 [Nilaparvata lugens]	GO:0030659,GO:0005887,GO:0005654,GO:0005886,GO:0010181,GO:0004447,GO:0016491,GO:0055114,GO:0042403,GO:0006570	cytoplasmic vesicle membrane|integral component of plasma membrane|nucleoplasm|plasma membrane|FMN binding|iodide peroxidase activity|oxidoreductase activity|oxidation-reduction process|thyroid hormone metabolic process|tyrosine metabolic process	ko04918	Thyroid hormone synthesis
LOC111064604	Up	0.00597116	hypothetical protein LSTR_LSTR000050 [Laodelphax striatellus]	GO:0031225,GO:0005615,GO:0005886,GO:0004867,GO:0050431,GO:0001942,GO:0010839,GO:0001933,GO:0030512,GO:0061045,GO:0072675,GO:0045616	anchored component of membrane|extracellular space|plasma membrane|serine-type endopeptidase inhibitor activity|transforming growth factor beta binding|hair follicle development|negative regulation of keratinocyte proliferation|negative regulation of protein phosphorylation|negative regulation of transforming growth factor beta receptor signaling pathway|negative regulation of wound healing|osteo…
LOC120348712	Down	2.25874e-08	probable palmitoyltransferase ZDHHC1 [Nilaparvata lugens]	GO:0050660,GO:0017150	flavin adenine dinucleotide binding|tRNA dihydrouridine synthase activity
LOC120348741	Down	0.0358869	uncharacterized protein LOC111056440 isoform X1 [Nilaparvata lugens]
LOC120348796	Up	0.00226995	UDP-glucuronosyltransferase 1-3-like [Nilaparvata lugens]	GO:0005783,GO:0005789,GO:0016021,GO:0043231,GO:0019899,GO:0015020,GO:0046982,GO:0042803,GO:0005080,GO:0008194,GO:0052695,GO:0051552,GO:0052696,GO:2001030,GO:0045922,GO:1904224,GO:0052697	endoplasmic reticulum|endoplasmic reticulum membrane|integral component of membrane|intracellular membrane-bounded organelle|enzyme binding|glucuronosyltransferase activity|protein heterodimerization activity|protein homodimerization activity|protein kinase C binding|UDP-glycosyltransferase activity|cellular glucuronidation|flavone metabolic process|flavonoid glucuronidation|negative regulation o…	ko00040,ko00053,ko00140,ko00830,ko00860,ko00980,ko00982,ko00983,ko05204	Pentose and glucuronate interconversions|Ascorbate and aldarate metabolism|Steroid hormone biosynthesis|Retinol metabolism|Porphyrin and chlorophyll metabolism|Metabolism of xenobiotics by cytochrome P450|Drug metabolism - cytochrome P450|Drug metabolism - other enzymes|Chemical carcinogenesis
LOC120348893	Up	0.0160142	tudor domain-containing protein 7 [Nilaparvata lugens]	GO:0005737,GO:0035770,GO:0003729,GO:0070306,GO:0002089,GO:0010608,GO:0007283	cytoplasm|ribonucleoprotein granule|mRNA binding|lens fiber cell differentiation|lens morphogenesis in camera-type eye|posttranscriptional regulation of gene expression|spermatogenesis
LOC120348897	Down	0.0193668	glycine-rich protein-like [Nilaparvata lugens]
LOC120348909	Down	7.37723e-09	sugar receptor Gr10 variant a [Nilaparvata lugens]	GO:0016021,GO:0005886,GO:0033041,GO:0008527,GO:0050912,GO:0050916,GO:0050909,GO:0007165	integral component of membrane|plasma membrane|sweet taste receptor activity|taste receptor activity|detection of chemical stimulus involved in sensory perception of taste|sensory perception of sweet taste|sensory perception of taste|signal transduction
LOC120348915	Down	5.56721e-13	enolase [Nilaparvata lugens]	GO:0005737,GO:0000015,GO:0005886,GO:0000287,GO:0004634,GO:0042593,GO:0006096	cytoplasm|phosphopyruvate hydratase complex|plasma membrane|magnesium ion binding|phosphopyruvate hydratase activity|glucose homeostasis|glycolytic process
LOC120348956	Down	0.00110422	protein BCCIP homolog [Nilaparvata lugens]	GO:0005814,GO:0005813,GO:0097431,GO:0019908,GO:0019207,GO:0015631,GO:0006974,GO:0006281,GO:0000132,GO:0034453,GO:0000226,GO:0090307,GO:0007052,GO:0000079,GO:0000055	centriole|centrosome|mitotic spindle pole|nuclear cyclin-dependent protein kinase holoenzyme complex|kinase regulator activity|tubulin binding|cellular response to DNA damage stimulus|DNA repair|establishment of mitotic spindle orientation|microtubule anchoring|microtubule cytoskeleton organization|mitotic spindle assembly|mitotic spindle organization|regulation of cyclin-dependent protein serine…
LOC120349099	Down	8.22577e-08	uncharacterized protein LOC111045716 [Nilaparvata lugens]	GO:0005887,GO:0005524,GO:0043560,GO:0046872,GO:0043548,GO:0004714,GO:0071469,GO:0046777,GO:0007169	integral component of plasma membrane|ATP binding|insulin receptor substrate binding|metal ion binding|phosphatidylinositol 3-kinase binding|transmembrane receptor protein tyrosine kinase activity|cellular response to alkaline pH|protein autophosphorylation|transmembrane receptor protein tyrosine kinase signaling pathway
LOC120349237	Down	0.0282638	pleckstrin homology-like domain family B member 1 [Nilaparvata lugens]
LOC120349293	Down	1.73513e-10	enolase [Nilaparvata lugens]	GO:0005737,GO:0000015,GO:0005886,GO:0000287,GO:0004634,GO:0042593,GO:0006096	cytoplasm|phosphopyruvate hydratase complex|plasma membrane|magnesium ion binding|phosphopyruvate hydratase activity|glucose homeostasis|glycolytic process	ko00010,ko03018,ko04066	Glycolysis / Gluconeogenesis|RNA degradation|HIF-1 signaling pathway
LOC120349415	Down	0.00842497	lysozyme 3-like isoform X1 [Nilaparvata lugens]	GO:0005615,GO:0031906,GO:0043202,GO:0034777,GO:0003796,GO:0019835,GO:0042742,GO:0050830,GO:0008340,GO:0007586,GO:0008152	extracellular space|late endosome lumen|lysosomal lumen|recycling endosome lumen|lysozyme activity|cytolysis|defense response to bacterium|defense response to Gram-positive bacterium|determination of adult lifespan|digestion|metabolic process
LOC120349432	Up	4.75007e-05	chromatin assembly factor 1 subunit B isoform X1 [Nilaparvata lugens]	GO:0033186,GO:0000790,GO:0005654,GO:0005634,GO:0032991,GO:0042393,GO:0007049,GO:0031497,GO:0006281,GO:0006260,GO:0006335	CAF-1 complex|nuclear chromatin|nucleoplasm|nucleus|protein-containing complex|histone binding|cell cycle|chromatin assembly|DNA repair|DNA replication|DNA replication-dependent nucleosome assembly
LOC120349433	Up	2.41937e-05	hypothetical protein LSTR_LSTR005277 [Laodelphax striatellus]
LOC120349446	Down	0.00383946	hypothetical protein LSTR_LSTR008418 [Laodelphax striatellus]
LOC120349468	Down	5.99195e-11	protein CLP1 homolog isoform X1 [Nilaparvata lugens]	GO:0005849,GO:0005634,GO:0005524,GO:0006378,GO:0006388	mRNA cleavage factor complex|nucleus|ATP binding|mRNA polyadenylation|tRNA splicing, via endonucleolytic cleavage and ligation	ko03015	mRNA surveillance pathway
LOC120349473	Up	0.0183057	hypothetical protein LSTR_LSTR004964 [Laodelphax striatellus]
LOC120349505	Up	3.84436e-19	uncharacterized protein LOC111062510 [Nilaparvata lugens]	GO:0005615,GO:0102549,GO:0047372,GO:0005509,GO:0047714,GO:0004620,GO:0004806,GO:0019376,GO:0009395	extracellular space|1-18:1-2-16:0-monogalactosyldiacylglycerol lipase activity|acylglycerol lipase activity|calcium ion binding|galactolipase activity|phospholipase activity|triglyceride lipase activity|galactolipid catabolic process|phospholipid catabolic process	ko00561,ko04972,ko04975,ko04977	Glycerolipid metabolism|Pancreatic secretion|Fat digestion and absorption|Vitamin digestion and absorption
LOC120349521	Down	0.0375646	uncharacterized protein LOC111050145 [Nilaparvata lugens]
LOC120349618	Up	3.99105e-14	uncharacterized protein LOC111043529 [Nilaparvata lugens]
LOC120349724	Up	8.04503e-07	organic cation transporter protein isoform X1 [Nilaparvata lugens]	GO:0016021,GO:0022857,GO:0006915,GO:0006811	integral component of membrane|transmembrane transporter activity|apoptotic process|ion transport	ko05231	Choline metabolism in cancer
LOC120349729	Up	6.18842e-07	RNA polymerase II transcriptional coactivator [Nilaparvata lugens]	GO:0005634,GO:0005667,GO:0003697,GO:0003713,GO:0045892,GO:0060261	nucleus|transcription factor complex|single-stranded DNA binding|transcription coactivator activity|negative regulation of transcription, DNA-templated|positive regulation of transcription initiation from RNA polymerase II promoter
LOC120349819	Down	0.0165723	pyrokinin [Nilaparvata lugens]
LOC120349838	Up	0.00952998	gastrula zinc finger protein XlCGF17.1-like, partial [Nilaparvata lugens]
LOC120349858	Down	0.0127967	uncharacterized protein LOC111054896 [Nilaparvata lugens]
LOC120349879	Up	2.85602e-09	uncharacterized protein LOC111043521 isoform X2 [Nilaparvata lugens]
LOC120349881	Down	6.31715e-07	hypothetical protein LSTR_LSTR003793 [Laodelphax striatellus]	GO:0016021	integral component of membrane
LOC120349930	Down	0.0432974	hypothetical protein LSTR_LSTR012752 [Laodelphax striatellus]
LOC120349965	Down	0.0402386	uncharacterized protein LOC111051663 [Nilaparvata lugens]
LOC120349996	Up	4.77776e-05
LOC120350018	Up	0.00369386	uncharacterized protein LOC111056478 isoform X2 [Nilaparvata lugens]
LOC120350033	Up	0.000408088	LOW QUALITY PROTEIN: probable leucine--tRNA ligase, mitochondrial, partial [Nilaparvata lugens]	GO:0005759,GO:0002161,GO:0005524,GO:0004823,GO:0006429	mitochondrial matrix|aminoacyl-tRNA editing activity|ATP binding|leucine-tRNA ligase activity|leucyl-tRNA aminoacylation	ko00970	Aminoacyl-tRNA biosynthesis
LOC120350038	Down	2.15367e-06	probable U3 small nucleolar RNA-associated protein 11 [Nilaparvata lugens]	GO:0005730,GO:0032040,GO:0006364,GO:0006412	nucleolus|small-subunit processome|rRNA processing|translation
LOC120350051	Up	8.43607e-06	protein takeout-like isoform X1 [Nilaparvata lugens]	GO:0005576,GO:0005615,GO:0008343,GO:0042595,GO:0007623,GO:0007631,GO:0008049,GO:0007617,GO:0042594,GO:0007622	extracellular region|extracellular space|adult feeding behavior|behavioral response to starvation|circadian rhythm|feeding behavior|male courtship behavior|mating behavior|response to starvation|rhythmic behavior
LOC120350179	Up	0.00189689	cytochrome P450 4g15 [Nilaparvata lugens]	GO:0005789,GO:0031090,GO:0020037,GO:0005506,GO:0004497,GO:0016705	endoplasmic reticulum membrane|organelle membrane|heme binding|iron ion binding|monooxygenase activity|oxidoreductase activity, acting on paired donors, with incorporation or reduction of molecular oxygen
LOC120350184	Up	0.00537788	BTB/POZ domain-containing protein 6-like [Nilaparvata lugens]	GO:0005829,GO:0005634,GO:0022008	cytosol|nucleus|neurogenesis
LOC120350349	Down	0.0208712
LOC120350395	Up	0.00579959	PREDICTED: uncharacterized protein LOC108777409 [Cyphomyrmex costatus]
LOC120350408	Down	0.0136957	hypothetical protein LSTR_LSTR008800 [Laodelphax striatellus]	GO:0016021,GO:0005743,GO:0000064,GO:1990575,GO:0000050	integral component of membrane|mitochondrial inner membrane|L-ornithine transmembrane transporter activity|mitochondrial L-ornithine transmembrane transport|urea cycle
LOC120350448	Down	0.040216	uncharacterized protein LOC111863477 [Cryptotermes secundus]
LOC120350474	Up	0.0410742	uncharacterized protein LOC111045438 [Nilaparvata lugens]	GO:0016021	integral component of membrane
LOC120350493	Down	0.0250513	uncharacterized protein LOC111064440 [Nilaparvata lugens]	GO:0003964,GO:0006313	RNA-directed DNA polymerase activity|transposition, DNA-mediated
LOC120350564	Down	1.11571e-05	3-phosphoinositide-dependent protein kinase 1-like [Nilaparvata lugens]	GO:0042995,GO:0031410,GO:0005829,GO:0005925,GO:0005634,GO:0043204,GO:0005886,GO:0014069,GO:0004676,GO:0005524,GO:0005158,GO:0016004,GO:0043274,GO:0019901,GO:0004674,GO:0032148,GO:0019722,GO:0016477,GO:1990416,GO:0071364,GO:0032869,GO:0007173,GO:0097191,GO:0048041,GO:0006972,GO:0035556,GO:0010667,GO:2000352,GO:0043524,GO:0006469,GO:0034122,GO:0030512,GO:0018105,GO:0018107,GO:0043536,GO:0010518,GO:…	cell projection|cytoplasmic vesicle|cytosol|focal adhesion|nucleus|perikaryon|plasma membrane|postsynaptic density|3-phosphoinositide-dependent protein kinase activity|ATP binding|insulin receptor binding|phospholipase activator activity|phospholipase binding|protein kinase binding|protein serine/threonine kinase activity|activation of protein kinase B activity|calcium-mediated signaling|cell mig…	ko01524,ko03320,ko04068,ko04071,ko04140,ko04150,ko04151,ko04152,ko04210,ko04510,ko04660,ko04664,ko04722,ko04910,ko04919,ko04931,ko04960,ko05145,ko05205,ko05213,ko05215,ko05223,ko05231	Platinum drug resistance|PPAR signaling pathway|FoxO signaling pathway|Sphingolipid signaling pathway|Autophagy - animal|mTOR signaling pathway|PI3K-Akt signaling pathway|AMPK signaling pathway|Apoptosis|Focal adhesion|T cell receptor signaling pathway|Fc epsilon RI signaling pathway|Neurotrophin signaling pathway|Insulin signaling pathway|Thyroid hormone signaling pathway|Insulin resistance|Aldo…
LOC120350642	Up	0.00236928	hypothetical protein LSTR_LSTR004849 [Laodelphax striatellus]
LOC120350714	Down	0.00191772	cuticle protein 18.7-like [Nilaparvata lugens]	GO:0042302	structural constituent of cuticle
LOC120350719	Up	3.34358e-16	hypothetical protein LSTR_LSTR004465 [Laodelphax striatellus]
LOC120350797	Up	0.0227229	protoporphyrinogen oxidase [Nilaparvata lugens]	GO:0031305,GO:0031304,GO:0031966,GO:0005739,GO:0004729,GO:0006783,GO:0055114,GO:0006779,GO:0006782,GO:0046501,GO:0042493	integral component of mitochondrial inner membrane|intrinsic component of mitochondrial inner membrane|mitochondrial membrane|mitochondrion|oxygen-dependent protoporphyrinogen oxidase activity|heme biosynthetic process|oxidation-reduction process|porphyrin-containing compound biosynthetic process|protoporphyrinogen IX biosynthetic process|protoporphyrinogen IX metabolic process|response to drug	ko00860	Porphyrin and chlorophyll metabolism
LOC120350833	Up	0.00910984
LOC120350939	Up	0.031115	hypothetical protein LSTR_LSTR007402 [Laodelphax striatellus]
LOC120351006	Up	0.0230771	probable cardiolipin synthase (CMP-forming) [Nilaparvata lugens]	GO:0016021,GO:0005743,GO:0005739,GO:0008808,GO:0006754,GO:0032049,GO:0046474,GO:0007006	integral component of membrane|mitochondrial inner membrane|mitochondrion|cardiolipin synthase activity|ATP biosynthetic process|cardiolipin biosynthetic process|glycerophospholipid biosynthetic process|mitochondrial membrane organization	ko00564	Glycerophospholipid metabolism
LOC120351020	Up	0.0131088	hypothetical protein AVEN_140598_1 [Araneus ventricosus]
LOC120351032	Up	0.0260498	alpha-galactosidase A-like [Nilaparvata lugens]	GO:0035578,GO:0005737,GO:0070062,GO:0005576,GO:0005794,GO:0043202,GO:0005764,GO:0004557,GO:0003824,GO:0016936,GO:0016787,GO:0042803,GO:0052692,GO:0005102,GO:0016139,GO:0046479,GO:0006687,GO:0046477,GO:0045019,GO:0051001,GO:0043312,GO:0009311	azurophil granule lumen|cytoplasm|extracellular exosome|extracellular region|Golgi apparatus|lysosomal lumen|lysosome|alpha-galactosidase activity|catalytic activity|galactoside binding|hydrolase activity|protein homodimerization activity|raffinose alpha-galactosidase activity|signaling receptor binding|glycoside catabolic process|glycosphingolipid catabolic process|glycosphingolipid metabolic pr…	ko00603,ko04142	Glycosphingolipid biosynthesis - globo and isoglobo series|Lysosome
LOC120351165	Down	5.81749e-06	hypothetical protein LSTR_LSTR001284 [Laodelphax striatellus]	GO:0000177,GO:0000178,GO:0000176,GO:0005730,GO:0005634,GO:0035327,GO:0003723,GO:0051607,GO:0045006,GO:0043928,GO:0071028,GO:0034427,GO:0071051,GO:0006401,GO:0016075,GO:0006364,GO:0034475	cytoplasmic exosome (RNase complex)|exosome (RNase complex)|nuclear exosome (RNase complex)|nucleolus|nucleus|transcriptionally active chromatin|RNA binding|defense response to virus|DNA deamination|exonucleolytic nuclear-transcribed mRNA catabolic process involved in deadenylation-dependent decay|nuclear mRNA surveillance|nuclear-transcribed mRNA catabolic process, exonucleolytic, 3'-5'|polyaden…	ko03018	RNA degradation
LOC120351192	Down	0.00429174	hypothetical protein LSTR_LSTR007364 [Laodelphax striatellus]	GO:0042302	structural constituent of cuticle
LOC120351193	Down	0.000174919	uncharacterized protein LOC111049714 [Nilaparvata lugens]	GO:0003964,GO:0006313	RNA-directed DNA polymerase activity|transposition, DNA-mediated
LOC120351211	Up	0.0267006
LOC120351235	Down	0.0405533	hypothetical protein LSTR_LSTR007462 [Laodelphax striatellus]	GO:0005829,GO:0004145,GO:0042802,GO:0008080,GO:0019809,GO:0001525,GO:0009447,GO:0042127,GO:0032918	cytosol|diamine N-acetyltransferase activity|identical protein binding|N-acetyltransferase activity|spermidine binding|angiogenesis|putrescine catabolic process|regulation of cell proliferation|spermidine acetylation	ko00330,ko04216	Arginine and proline metabolism|Ferroptosis
LOC120351240	Down	3.74419e-07	GTP-binding nuclear protein Ran [Nilaparvata lugens]	GO:0005938,GO:0005737,GO:1990498,GO:0005635,GO:0005634,GO:0005525,GO:0003924,GO:0046872,GO:0051301,GO:0000132,GO:0006886,GO:0000212,GO:0006611,GO:0006606,GO:0007346,GO:0032880	cell cortex|cytoplasm|mitotic spindle microtubule|nuclear envelope|nucleus|GTP binding|GTPase activity|metal ion binding|cell division|establishment of mitotic spindle orientation|intracellular protein transport|meiotic spindle organization|protein export from nucleus|protein import into nucleus|regulation of mitotic cell cycle|regulation of protein localization	ko03008,ko03013,ko05166	Ribosome biogenesis in eukaryotes|RNA transport|Human T-cell leukemia virus 1 infection
LOC120351287	Up	0.00640532	lugensin A [Nilaparvata lugens]
LOC120351302	Up	0.0122663	uncharacterized protein LOC111045370 [Nilaparvata lugens]
LOC120351402	Up	0.0203016	glycine-rich cell wall structural protein 2-like [Nilaparvata lugens]
LOC120351446	Down	0.0488458	uncharacterized protein LOC114331499 [Diabrotica virgifera virgifera]
LOC120351503	Up	0.019625	BTB/POZ domain-containing protein 2-like [Nilaparvata lugens]	GO:0005829,GO:0005634,GO:0021987,GO:0048813,GO:0022008	cytosol|nucleus|cerebral cortex development|dendrite morphogenesis|neurogenesis
LOC120351508	Up	0.0482808	BTB/POZ domain-containing protein 2-like [Nilaparvata lugens]	GO:0005829,GO:0005634,GO:0022008	cytosol|nucleus|neurogenesis
LOC120351529	Down	3.5822e-05	sugar transporter [Nilaparvata lugens]	GO:0016021,GO:0005886,GO:0015574,GO:0015771	integral component of membrane|plasma membrane|trehalose transmembrane transporter activity|trehalose transport
LOC120351709	Down	0.00459667	cuticle protein [Nilaparvata lugens]
LOC120351792	Up	0.000699032	hypothetical protein LSTR_LSTR012376 [Laodelphax striatellus]	GO:0032590,GO:0016021,GO:0005886,GO:0005549,GO:0004984,GO:0004888,GO:0050911,GO:0051291,GO:0007608,GO:0007165	dendrite membrane|integral component of membrane|plasma membrane|odorant binding|olfactory receptor activity|transmembrane signaling receptor activity|detection of chemical stimulus involved in sensory perception of smell|protein heterooligomerization|sensory perception of smell|signal transduction
LOC120351826	Down	0.0329101	hypothetical protein LSTR_LSTR013293 [Laodelphax striatellus]
LOC120351840	Down	0.0119323	hypothetical protein LSTR_LSTR001863 [Laodelphax striatellus]
LOC120351916	Up	4.54168e-09	transferrin-like [Nilaparvata lugens]	GO:0016021,GO:0005886,GO:0015171,GO:0003333,GO:0040008	integral component of membrane|plasma membrane|amino acid transmembrane transporter activity|amino acid transmembrane transport|regulation of growth	ko04974	Protein digestion and absorption
LOC120352064	Up	0.0410371	hypothetical protein LSTR_LSTR007733 [Laodelphax striatellus]
LOC120352076	Down	0.000197882	hypothetical protein LSTR_LSTR001764 [Laodelphax striatellus]
LOC120352255	Down	0.0242751	hypothetical protein LSTR_LSTR011418 [Laodelphax striatellus]
LOC120352297	Up	9.74849e-06	keratin-associated protein [Nilaparvata lugens]
LOC120352300	Up	0.0299762	uncharacterized protein LOC111044125 [Nilaparvata lugens]
LOC120352606	Up	0.000571124	uncharacterized protein LOC111048116 [Nilaparvata lugens]
LOC120352732	Up	4.31057e-13	sodium-independent sulfate anion transporter-like isoform X2 [Nilaparvata lugens]	GO:0005783,GO:0005794,GO:0016021,GO:0005765,GO:0005654,GO:0005886,GO:0008509,GO:0015301,GO:0008271,GO:0015116,GO:0008272	endoplasmic reticulum|Golgi apparatus|integral component of membrane|lysosomal membrane|nucleoplasm|plasma membrane|anion transmembrane transporter activity|anion:anion antiporter activity|secondary active sulfate transmembrane transporter activity|sulfate transmembrane transporter activity|sulfate transport
LOC120352740	Down	0.030498	uncharacterized protein LOC111057145 [Nilaparvata lugens]
LOC120352767	Down	0.0243377	hypothetical protein LSTR_LSTR008956 [Laodelphax striatellus]
LOC120352778	Up	0.0330211	serine/threonine-protein phosphatase Pgam5, mitochondrial [Nilaparvata lugens]	GO:0005741,GO:0019900,GO:0004721,GO:0043539,GO:0004722,GO:0035970,GO:0090141,GO:0006470,GO:0072347,GO:0009408	mitochondrial outer membrane|kinase binding|phosphoprotein phosphatase activity|protein serine/threonine kinase activator activity|protein serine/threonine phosphatase activity|peptidyl-threonine dephosphorylation|positive regulation of mitochondrial fission|protein dephosphorylation|response to anesthetic|response to heat	ko04137,ko04217,ko04668	Mitophagy - animal|Necroptosis|TNF signaling pathway
LOC120352816	Up	0.0237365	hypothetical protein LSTR_LSTR013826 [Laodelphax striatellus]	GO:0005737,GO:0005730,GO:0031499,GO:0003677,GO:0003887,GO:0046872,GO:0004652,GO:0003723,GO:0070034,GO:0033500,GO:0007049,GO:0051301,GO:0071044,GO:0010587,GO:0006378,GO:0043629,GO:0043630,GO:0032211,GO:0071042,GO:0071035,GO:0071036,GO:0071037,GO:0071038,GO:0071051,GO:0006364,GO:0071050	cytoplasm|nucleolus|TRAMP complex|DNA binding|DNA-directed DNA polymerase activity|metal ion binding|polynucleotide adenylyltransferase activity|RNA binding|telomerase RNA binding|carbohydrate homeostasis|cell cycle|cell division|histone mRNA catabolic process|miRNA catabolic process|mRNA polyadenylation|ncRNA polyadenylation|ncRNA polyadenylation involved in polyadenylation-dependent ncRNA catab…	ko03018	RNA degradation
LOC120352818	Up	0.0161554	LOW QUALITY PROTEIN: meiosis regulator and mRNA stability factor 1 [Nilaparvata lugens]
LOC120352860	Up	0.00412773	protein yellow-like [Nilaparvata lugens]	GO:0070451,GO:0005737,GO:0005576,GO:0048067,GO:0048065,GO:0042438,GO:0048082	cell hair|cytoplasm|extracellular region|cuticle pigmentation|male courtship behavior, veined wing extension|melanin biosynthetic process|regulation of adult chitin-containing cuticle pigmentation
LOC120353060	Up	0.00795755	sugar transporter [Nilaparvata lugens]	GO:0005887,GO:0005886,GO:0005351,GO:0005355,GO:0015574,GO:0008645,GO:0015771	integral component of plasma membrane|plasma membrane|carbohydrate:proton symporter activity|glucose transmembrane transporter activity|trehalose transmembrane transporter activity|hexose transmembrane transport|trehalose transport
LOC120353100	Down	0.0252827	uncharacterized protein LOC111055300 [Nilaparvata lugens]
LOC120353128	Down	0.0255394	uncharacterized protein LOC111060071 [Nilaparvata lugens]
LOC120353142	Up	0.00107223	solute carrier family 12 member 2-like [Nilaparvata lugens]	GO:0016021,GO:0015377,GO:0006813,GO:0006814	integral component of membrane|cation:chloride symporter activity|potassium ion transport|sodium ion transport	ko04970,ko04972,ko05110	Salivary secretion|Pancreatic secretion|Vibrio cholerae infection
LOC120353176	Down	0.0231344	uncharacterized protein LOC111054472 [Nilaparvata lugens]
LOC120353253	Up	1.36672e-07	UDP-glucuronosyltransferase 2B1-like [Nilaparvata lugens]	GO:0005789,GO:0016021,GO:0043231,GO:0031090,GO:0015020,GO:0008194,GO:0070980,GO:0071361,GO:0071385,GO:0071378,GO:0071394,GO:0017144,GO:0032496	endoplasmic reticulum membrane|integral component of membrane|intracellular membrane-bounded organelle|organelle membrane|glucuronosyltransferase activity|UDP-glycosyltransferase activity|biphenyl catabolic process|cellular response to ethanol|cellular response to glucocorticoid stimulus|cellular response to growth hormone stimulus|cellular response to testosterone stimulus|drug metabolic process…	ko00040,ko00053,ko00140,ko00830,ko00860,ko00980,ko00982,ko00983,ko05204	Pentose and glucuronate interconversions|Ascorbate and aldarate metabolism|Steroid hormone biosynthesis|Retinol metabolism|Porphyrin and chlorophyll metabolism|Metabolism of xenobiotics by cytochrome P450|Drug metabolism - cytochrome P450|Drug metabolism - other enzymes|Chemical carcinogenesis
LOC120353329	Up	0.0444508	AP-3 complex subunit sigma-2 [Nilaparvata lugens]	GO:0030123,GO:1904115,GO:0030659,GO:0005794,GO:0008089,GO:0048490,GO:0006886	AP-3 adaptor complex|axon cytoplasm|cytoplasmic vesicle membrane|Golgi apparatus|anterograde axonal transport|anterograde synaptic vesicle transport|intracellular protein transport	ko04142	Lysosome
LOC120353429	Down	0.0390171	hypothetical protein LSTR_LSTR001359 [Laodelphax striatellus]
LOC120353496	Up	0.00227132	mitochondrial 2-oxodicarboxylate carrier [Nilaparvata lugens]	GO:0016021,GO:0005743,GO:0022857	integral component of membrane|mitochondrial inner membrane|transmembrane transporter activity
LOC120353590	Down	4.14276e-08	hypothetical protein LSTR_LSTR011273 [Laodelphax striatellus]	GO:0000785,GO:0005694,GO:0005654,GO:0016407,GO:0042802,GO:0008080,GO:0061733,GO:0008270,GO:0018394,GO:0034421,GO:0006275,GO:0007062	chromatin|chromosome|nucleoplasm|acetyltransferase activity|identical protein binding|N-acetyltransferase activity|peptide-lysine-N-acetyltransferase activity|zinc ion binding|peptidyl-lysine acetylation|post-translational protein acetylation|regulation of DNA replication|sister chromatid cohesion
LOC120353596	Down	0.00856682	hypothetical protein LSTR_LSTR005776 [Laodelphax striatellus]	GO:0032590,GO:0016021,GO:0005886,GO:0005549,GO:0004984,GO:0050911,GO:0007165	dendrite membrane|integral component of membrane|plasma membrane|odorant binding|olfactory receptor activity|detection of chemical stimulus involved in sensory perception of smell|signal transduction
LOC120353638	Down	0.00105157	vegetative cell wall protein gp1-like [Nilaparvata lugens]
LOC120353658	Up	0.000326893	uncharacterized protein LOC111058143 [Nilaparvata lugens]
LOC120353690	Down	0.00664725	uncharacterized protein LOC111050391 [Nilaparvata lugens]
LOC120353719	Up	7.85728e-06	hypothetical protein B7P43_G05214, partial [Cryptotermes secundus]	GO:0004190,GO:0004519,GO:0003676,GO:0003964,GO:0015074	aspartic-type endopeptidase activity|endonuclease activity|nucleic acid binding|RNA-directed DNA polymerase activity|DNA integration
LOC120353804	Down	0.0332537	hypothetical protein LSTR_LSTR003018 [Laodelphax striatellus]
LOC120353820	Up	1.09459e-05	protein Simiate [Nilaparvata lugens]
LOC120354089	Down	0.0260594	importin-13 [Nilaparvata lugens]	GO:0005737,GO:0005634,GO:0035259,GO:0008139,GO:0008565,GO:0008536,GO:0006606	cytoplasm|nucleus|glucocorticoid receptor binding|nuclear localization sequence binding|protein transporter activity|Ran GTPase binding|protein import into nucleus
LOC120354157	Down	0.00252222	aromatic-L-amino-acid decarboxylase-like isoform X1 [Nilaparvata lugens]	GO:0030424,GO:0005737,GO:0043025,GO:0043204,GO:0030170,GO:0004837,GO:0006520,GO:0006589	axon|cytoplasm|neuronal cell body|perikaryon|pyridoxal phosphate binding|tyrosine decarboxylase activity|cellular amino acid metabolic process|octopamine biosynthetic process	ko00350	Tyrosine metabolism
LOC120354181	Up	0.00473391	zinc finger protein 287-like [Nilaparvata lugens]
LOC120354205	Up	0.000643851	cationic amino acid transporter 2-like [Nilaparvata lugens]	GO:0016021,GO:0005886,GO:0022857,GO:0006865	integral component of membrane|plasma membrane|transmembrane transporter activity|amino acid transport
LOC120354233	Up	0.0255197	CTD nuclear envelope phosphatase 1 homolog isoform X1 [Zootermopsis nevadensis]	GO:0005737,GO:0005789,GO:0016021,GO:0071595,GO:0005635,GO:0031965,GO:0004721,GO:0004722,GO:0007474,GO:0030514,GO:0006998,GO:0010867,GO:0006470	cytoplasm|endoplasmic reticulum membrane|integral component of membrane|Nem1-Spo7 phosphatase complex|nuclear envelope|nuclear membrane|phosphoprotein phosphatase activity|protein serine/threonine phosphatase activity|imaginal disc-derived wing vein specification|negative regulation of BMP signaling pathway|nuclear envelope organization|positive regulation of triglyceride biosynthetic process|pro…
LOC120354297	Down	0.00354578	dual 3',5'-cyclic-AMP and -GMP phosphodiesterase 11-like [Nilaparvata lugens]	GO:0005829,GO:0004115,GO:0047555,GO:0046872,GO:0046058,GO:0046068,GO:0007165	cytosol|3',5'-cyclic-AMP phosphodiesterase activity|3',5'-cyclic-GMP phosphodiesterase activity|metal ion binding|cAMP metabolic process|cGMP metabolic process|signal transduction	ko00230,ko04934,ko05032	Purine metabolism|Cushing syndrome|Morphine addiction
LOC120354329	Down	0.0245431	extended synaptotagmin-2-like [Nilaparvata lugens]	GO:0031234,GO:0016021,GO:0031227,GO:0044232,GO:0005509,GO:0031210,GO:0008429,GO:0035091,GO:0006897,GO:0061817,GO:0006869	extrinsic component of cytoplasmic side of plasma membrane|integral component of membrane|intrinsic component of endoplasmic reticulum membrane|organelle membrane contact site|calcium ion binding|phosphatidylcholine binding|phosphatidylethanolamine binding|phosphatidylinositol binding|endocytosis|endoplasmic reticulum-plasma membrane tethering|lipid transport
LOC120354469	Down	0.00512424	uncharacterized protein LOC115874789 isoform X2 [Sitophilus oryzae]
LOC120354775	Up	0.00642011	hypothetical protein LSTR_LSTR015312 [Laodelphax striatellus]
LOC120354819	Up	0.00498225	uncharacterized protein LOC111056372 [Nilaparvata lugens]			ko00230,ko00240,ko00760	Purine metabolism|Pyrimidine metabolism|Nicotinate and nicotinamide metabolism
LOC120354823	Down	0.0114613	hypothetical protein LSTR_LSTR009800 [Laodelphax striatellus]
LOC120354832	Down	0.0413848
LOC120354878	Down	0.0102795	low-density lipoprotein receptor class A domain-containing protein 3-like isoform X1 [Nilaparvata lugens]
LOC120355147	Down	0.0194516	hypothetical protein evm_007079 [Chilo suppressalis]	GO:0003964,GO:0006313	RNA-directed DNA polymerase activity|transposition, DNA-mediated
LOC120355222	Down	0.012284	glutathione s-transferase E1 [Nilaparvata lugens]	GO:0005737,GO:0004602,GO:0004364,GO:0006749	cytoplasm|glutathione peroxidase activity|glutathione transferase activity|glutathione metabolic process	ko00480,ko00980,ko00982,ko00983,ko01524,ko04212,ko05200,ko05204,ko05225,ko05418	Glutathione metabolism|Metabolism of xenobiotics by cytochrome P450|Drug metabolism - cytochrome P450|Drug metabolism - other enzymes|Platinum drug resistance|Longevity regulating pathway - worm|Pathways in cancer|Chemical carcinogenesis|Hepatocellular carcinoma|Fluid shear stress and atherosclerosis
LOC120355272	Down	0.0214863	glutathione s-transferase E1 [Nilaparvata lugens]	GO:0004364	glutathione transferase activity	ko00480,ko00980,ko00982,ko00983,ko01524,ko04212,ko05200,ko05204,ko05225,ko05418	Glutathione metabolism|Metabolism of xenobiotics by cytochrome P450|Drug metabolism - cytochrome P450|Drug metabolism - other enzymes|Platinum drug resistance|Longevity regulating pathway - worm|Pathways in cancer|Chemical carcinogenesis|Hepatocellular carcinoma|Fluid shear stress and atherosclerosis
LOC120355552	Down	0.0410056	uncharacterized protein LOC111050620 [Nilaparvata lugens]	GO:0016021,GO:0005506,GO:0016491,GO:0008610	integral component of membrane|iron ion binding|oxidoreductase activity|lipid biosynthetic process
LOC120355561	Up	0.0180763	very-long-chain 3-oxoacyl-CoA reductase-like isoform X1 [Nilaparvata lugens]	GO:0005789,GO:0031012,GO:0016021,GO:0102339,GO:0102340,GO:0102342,GO:0102341,GO:0005518,GO:0004303,GO:0001968,GO:0008201,GO:0016509,GO:0006703,GO:0030198,GO:0006633,GO:0010811	endoplasmic reticulum membrane|extracellular matrix|integral component of membrane|3-oxo-arachidoyl-CoA reductase activity|3-oxo-behenoyl-CoA reductase activity|3-oxo-cerotoyl-CoA reductase activity|3-oxo-lignoceroyl-CoA reductase activity|collagen binding|estradiol 17-beta-dehydrogenase activity|fibronectin binding|heparin binding|long-chain-3-hydroxyacyl-CoA dehydrogenase activity|estrogen bios…	ko00062,ko00140,ko01040	Fatty acid elongation|Steroid hormone biosynthesis|Biosynthesis of unsaturated fatty acids
LOC120355704	Up	0.029642	hypothetical protein LSTR_LSTR009180 [Laodelphax striatellus]	GO:0005929,GO:0005615	cilium|extracellular space
LOC120355727	Up	0.0298383	hypothetical protein LSTR_LSTR011104 [Laodelphax striatellus]	GO:0005829,GO:0098686,GO:0016020,GO:0005886,GO:0030552,GO:0005085,GO:0017016,GO:0005088,GO:0017156,GO:0019933,GO:0007186,GO:0030073,GO:0017157,GO:0050796,GO:0098693,GO:0007264	cytosol|hippocampal mossy fiber to CA3 synapse|membrane|plasma membrane|cAMP binding|guanyl-nucleotide exchange factor activity|Ras GTPase binding|Ras guanyl-nucleotide exchange factor activity|calcium ion regulated exocytosis|cAMP-mediated signaling|G protein-coupled receptor signaling pathway|insulin secretion|regulation of exocytosis|regulation of insulin secretion|regulation of synaptic vesic…	ko04015,ko04024,ko04072,ko04261,ko04670,ko04911	Rap1 signaling pathway|cAMP signaling pathway|Phospholipase D signaling pathway|Adrenergic signaling in cardiomyocytes|Leukocyte transendothelial migration|Insulin secretion
LOC120355770	Down	0.0169469	lambda-crystallin [Nilaparvata lugens]	GO:0005829,GO:0003857,GO:0050104,GO:0070403,GO:0042803,GO:0005212,GO:0006631	cytosol|3-hydroxyacyl-CoA dehydrogenase activity|L-gulonate 3-dehydrogenase activity|NAD+ binding|protein homodimerization activity|structural constituent of eye lens|fatty acid metabolic process	ko00040	Pentose and glucuronate interconversions
LOC120355831	Up	0.0136849	uncharacterized protein LOC111048544 [Nilaparvata lugens]
LOC120355926	Up	0.0424147	exonuclease 3'-5' domain-containing protein 2-like, partial [Nilaparvata lugens]
LOC120356133	Up	0.0280586	UDP-glucuronosyltransferase 2B1-like [Nilaparvata lugens]	GO:0005789,GO:0016021,GO:0043231,GO:0031090,GO:0015020,GO:0008194	endoplasmic reticulum membrane|integral component of membrane|intracellular membrane-bounded organelle|organelle membrane|glucuronosyltransferase activity|UDP-glycosyltransferase activity	ko00040,ko00053,ko00140,ko00830,ko00860,ko00980,ko00982,ko00983,ko05204	Pentose and glucuronate interconversions|Ascorbate and aldarate metabolism|Steroid hormone biosynthesis|Retinol metabolism|Porphyrin and chlorophyll metabolism|Metabolism of xenobiotics by cytochrome P450|Drug metabolism - cytochrome P450|Drug metabolism - other enzymes|Chemical carcinogenesis
LOC120356136	Down	0.000194605	very long-chain-fatty-acid--CoA ligase bubblegum-like [Nilaparvata lugens]	GO:0005737,GO:0005524,GO:0102391,GO:0004467	cytoplasm|ATP binding|decanoate-CoA ligase activity|long-chain fatty acid-CoA ligase activity	ko00061,ko00071,ko03320,ko04920	Fatty acid biosynthesis|Fatty acid degradation|PPAR signaling pathway|Adipocytokine signaling pathway
LOC120356242	Down	0.0359105	uncharacterized protein LOC111060710 [Nilaparvata lugens]
LOC120356251	Down	5.12718e-32	sorbitol dehydrogenase-like [Nilaparvata lugens]	GO:0070062,GO:0031966,GO:0031514,GO:0042802,GO:0003939,GO:0051287,GO:0008270,GO:0030317,GO:0046370,GO:0051160,GO:0046686,GO:0046688,GO:0042493,GO:0009725,GO:0031667,GO:0006970,GO:0006062	extracellular exosome|mitochondrial membrane|motile cilium|identical protein binding|L-iditol 2-dehydrogenase activity|NAD binding|zinc ion binding|flagellated sperm motility|fructose biosynthetic process|L-xylitol catabolic process|response to cadmium ion|response to copper ion|response to drug|response to hormone|response to nutrient levels|response to osmotic stress|sorbitol catabolic process	ko00040,ko00051	Pentose and glucuronate interconversions|Fructose and mannose metabolism
LOC120356281	Down	0.00177273	FH2 domain-containing protein 1-like [Nilaparvata lugens]	GO:0003779,GO:0017048,GO:0030036	actin binding|Rho GTPase binding|actin cytoskeleton organization
LOC120356282	Down	0.00281569	inverted formin-2-like [Nilaparvata lugens]
LOC120356301	Up	0.0298467	SAC3 domain-containing protein 1 [Nilaparvata lugens]	GO:0005737,GO:0005815,GO:0005819,GO:0007049,GO:0051301	cytoplasm|microtubule organizing center|spindle|cell cycle|cell division
LOC120356308	Down	0.0210667	trifunctional purine biosynthetic protein adenosine-3 isoform X1 [Nilaparvata lugens]	GO:0005829,GO:0005524,GO:0046872,GO:0004637,GO:0004641,GO:0004644,GO:0006189,GO:0046084,GO:0009113,GO:0006164	cytosol|ATP binding|metal ion binding|phosphoribosylamine-glycine ligase activity|phosphoribosylformylglycinamidine cyclo-ligase activity|phosphoribosylglycinamide formyltransferase activity|'de novo' IMP biosynthetic process|adenine biosynthetic process|purine nucleobase biosynthetic process|purine nucleotide biosynthetic process	ko00230,ko00670,ko01523	Purine metabolism|One carbon pool by folate|Antifolate resistance
LOC120356321	Up	0.0143355	yippee interacting protein [Riptortus pedestris]	GO:0005759,GO:0005739,GO:0003988,GO:0003723,GO:0071456,GO:0006695,GO:0006635,GO:1902109,GO:1901029	mitochondrial matrix|mitochondrion|acetyl-CoA C-acyltransferase activity|RNA binding|cellular response to hypoxia|cholesterol biosynthetic process|fatty acid beta-oxidation|negative regulation of mitochondrial membrane permeability involved in apoptotic process|negative regulation of mitochondrial outer membrane permeabilization involved in apoptotic signaling pathway	ko00062,ko00071,ko00280	Fatty acid elongation|Fatty acid degradation|Valine, leucine and isoleucine degradation
LOC120356323	Down	0.0320904	uncharacterized protein LOC111053893 [Nilaparvata lugens]	GO:0016021,GO:0016747	integral component of membrane|transferase activity, transferring acyl groups other than amino-acyl groups
LOC120356460	Up	0.000605192	hypothetical protein LSTR_LSTR013271 [Laodelphax striatellus]	GO:0016768,GO:0006597	spermine synthase activity|spermine biosynthetic process	ko00270,ko00330,ko00480	Cysteine and methionine metabolism|Arginine and proline metabolism|Glutathione metabolism
LOC120356488	Down	0.0103416	cytochrome P450 4C1-like [Nilaparvata lugens]	GO:0005789,GO:0031090,GO:0020037,GO:0005506,GO:0004497,GO:0016705	endoplasmic reticulum membrane|organelle membrane|heme binding|iron ion binding|monooxygenase activity|oxidoreductase activity, acting on paired donors, with incorporation or reduction of molecular oxygen
LOC120356594	Up	2.92105e-05	protein PFC0760c-like, partial [Nilaparvata lugens]

## Sheet: Table S3
Table S3 Results of GO enrichment analysis (level 2) of DEGs preferentially expressed in the aB15- and vB15-bulks.
Biological Process
GO_classify1	GO_classify2	Observed frequency in aB15-bulk	Observed frequency in vB15-bulk	DEGs in aB15-bulk	Genes in vB15-bulk
Biological Process	biological adhesion	7	4	LOC111049282; LOC111050503; LOC111051600; LOC111054448; LOC111056820; LOC111057051; LOC120350564	LOC111051805; LOC111056263; LOC111057931; LOC120355561
Biological Process	biological regulation	86	66	LOC111043812; LOC111043980; LOC111044064; LOC111044441; LOC111044569; LOC111044881; LOC111044886; LOC111045304; LOC111045334; LOC111045654; LOC111045857; LOC111046560; LOC111046809; LOC111047182; LOC111047252; LOC111047551; LOC111048087; LOC111048283; LOC111048601; LOC111048644; LOC111048704; LOC111048890; LOC111048901; LOC111049282; LOC111049383; LOC111049515; LOC111049743; LOC111049901; LOC1110…	LOC111043741; LOC111043814; LOC111044094; LOC111044954; LOC111046229; LOC111046309; LOC111046789; LOC111047257; LOC111047300; LOC111047840; LOC111047842; LOC111048211; LOC111048215; LOC111048419; LOC111048487; LOC111049001; LOC111049331; LOC111049353; LOC111049948; LOC111050745; LOC111050842; LOC111051421; LOC111051685; LOC111052464; LOC111053393; LOC111053607; LOC111053639; LOC111053773; LOC1110…
Biological Process	cellular component organization or biogenesis	65	38	LOC111043603; LOC111043812; LOC111043980; LOC111044064; LOC111044387; LOC111044823; LOC111044881; LOC111045334; LOC111045821; LOC111045857; LOC111046144; LOC111047182; LOC111047252; LOC111047550; LOC111047552; LOC111047805; LOC111048601; LOC111048815; LOC111048885; LOC111048901; LOC111049282; LOC111049515; LOC111049896; LOC111049901; LOC111049902; LOC111050336; LOC111050826; LOC111050997; LOC1110…	LOC111043741; LOC111044094; LOC111044708; LOC111044954; LOC111046309; LOC111047257; LOC111047842; LOC111048442; LOC111049001; LOC111049157; LOC111050745; LOC111050842; LOC111052049; LOC111052464; LOC111053393; LOC111053639; LOC111053682; LOC111054792; LOC111056263; LOC111056688; LOC111057048; LOC111057467; LOC111057931; LOC111058431; LOC111058452; LOC111061274; LOC111064364; LOC111064542; LOC1203…
Biological Process	cellular process	195	126	LOC111043234; LOC111043403; LOC111043603; LOC111043812; LOC111043980; LOC111044064; LOC111044141; LOC111044387; LOC111044441; LOC111044569; LOC111044823; LOC111044881; LOC111044886; LOC111045305; LOC111045334; LOC111045654; LOC111045770; LOC111045821; LOC111045857; LOC111045930; LOC111046037; LOC111046144; LOC111046560; LOC111046667; LOC111046809; LOC111047156; LOC111047182; LOC111047204; LOC1110…	LOC111043741; LOC111043814; LOC111044094; LOC111044708; LOC111044724; LOC111044954; LOC111045296; LOC111045820; LOC111046049; LOC111046229; LOC111046230; LOC111046309; LOC111046320; LOC111046412; LOC111046663; LOC111046789; LOC111047257; LOC111047300; LOC111047840; LOC111047842; LOC111047913; LOC111048049; LOC111048211; LOC111048215; LOC111048419; LOC111048442; LOC111048454; LOC111048487; LOC1110…
Biological Process	developmental process	76	38	LOC111043234; LOC111043603; LOC111043633; LOC111043812; LOC111044387; LOC111044569; LOC111044881; LOC111045334; LOC111045857; LOC111045930; LOC111047182; LOC111047204; LOC111047213; LOC111047286; LOC111047432; LOC111047551; LOC111047646; LOC111048087; LOC111048283; LOC111048644; LOC111048673; LOC111048694; LOC111048901; LOC111049282; LOC111049383; LOC111049515; LOC111049743; LOC111049901; LOC1110…	LOC111044094; LOC111046049; LOC111046268; LOC111047840; LOC111049353; LOC111049962; LOC111050745; LOC111050842; LOC111051419; LOC111051685; LOC111051805; LOC111052049; LOC111052772; LOC111053393; LOC111053773; LOC111054534; LOC111054827; LOC111055078; LOC111055257; LOC111056570; LOC111056618; LOC111056688; LOC111057048; LOC111057467; LOC111057629; LOC111057931; LOC111058431; LOC111058452; LOC1110…
Biological Process	establishment of localization	47	45	LOC111043812; LOC111043980; LOC111044010; LOC111044881; LOC111046157; LOC111047551; LOC111048283; LOC111048601; LOC111048694; LOC111048815; LOC111049896; LOC111049914; LOC111050402; LOC111050771; LOC111050826; LOC111051051; LOC111051312; LOC111051566; LOC111051600; LOC111052092; LOC111052261; LOC111053511; LOC111053625; LOC111053657; LOC111053893; LOC111054374; LOC111055798; LOC111056680; LOC1110…	LOC111043741; LOC111044127; LOC111044724; LOC111045736; LOC111046309; LOC111046655; LOC111047021; LOC111047199; LOC111047257; LOC111047649; LOC111048931; LOC111049085; LOC111049331; LOC111049948; LOC111050203; LOC111051006; LOC111051421; LOC111053325; LOC111053393; LOC111053639; LOC111053682; LOC111053773; LOC111053891; LOC111055257; LOC111058285; LOC111058578; LOC111060106; LOC111060243; LOC1110…
Biological Process	growth	7	3	LOC111047182; LOC111049515; LOC111049901; LOC111051600; LOC111052915; LOC111060659; LOC111064220	LOC111053393; LOC111061274; LOC120351916
Biological Process	immune system process	17	10	LOC111043812; LOC111044881; LOC111045930; LOC111048890; LOC111049902; LOC111050997; LOC111051312; LOC111051600; LOC111052660; LOC111052663; LOC111053896; LOC111055509; LOC111056739; LOC111059247; LOC111064141; LOC120350564; LOC120351165	LOC111044149; LOC111050842; LOC111051685; LOC111055257; LOC111057467; LOC111061535; LOC111062369; LOC111062857; LOC111064604; LOC120351032
Biological Process	localization	60	52	LOC111043812; LOC111043980; LOC111044010; LOC111044064; LOC111044387; LOC111044881; LOC111046157; LOC111047551; LOC111048283; LOC111048601; LOC111048694; LOC111048815; LOC111049282; LOC111049383; LOC111049743; LOC111049896; LOC111049914; LOC111050402; LOC111050771; LOC111050826; LOC111051051; LOC111051312; LOC111051566; LOC111051600; LOC111052017; LOC111052092; LOC111052261; LOC111052632; LOC1110…	LOC111043741; LOC111044127; LOC111044724; LOC111045736; LOC111046309; LOC111046655; LOC111047021; LOC111047199; LOC111047257; LOC111047649; LOC111047913; LOC111048931; LOC111049085; LOC111049331; LOC111049948; LOC111049962; LOC111050203; LOC111050745; LOC111050842; LOC111051006; LOC111051421; LOC111053325; LOC111053393; LOC111053639; LOC111053682; LOC111053773; LOC111053891; LOC111055257; LOC1110…
Biological Process	locomotion	11	7	LOC111049282; LOC111049383; LOC111051600; LOC111052017; LOC111053070; LOC111053896; LOC111054448; LOC111058429; LOC111060247; LOC120350564; LOC120356251	LOC111046309; LOC111047913; LOC111050745; LOC111055257; LOC111058431; LOC111058452; LOC111062864
Biological Process	metabolic process	159	95	LOC111043234; LOC111043403; LOC111043812; LOC111044064; LOC111044141; LOC111044434; LOC111044441; LOC111044569; LOC111044823; LOC111044875; LOC111044881; LOC111045305; LOC111045334; LOC111045622; LOC111045654; LOC111045770; LOC111045821; LOC111045857; LOC111045930; LOC111046037; LOC111046144; LOC111046362; LOC111046667; LOC111046809; LOC111047156; LOC111047252; LOC111047307; LOC111047551; LOC1110…	LOC111043741; LOC111043814; LOC111044094; LOC111044311; LOC111044708; LOC111045296; LOC111045820; LOC111046229; LOC111046230; LOC111046309; LOC111046320; LOC111046789; LOC111047257; LOC111047300; LOC111047819; LOC111047840; LOC111047842; LOC111048049; LOC111048211; LOC111048215; LOC111048419; LOC111048454; LOC111049001; LOC111049157; LOC111049353; LOC111050231; LOC111050745; LOC111050842; LOC1110…
Biological Process	multi-organism process	24	24	LOC111043812; LOC111046329; LOC111047204; LOC111047213; LOC111047432; LOC111047646; LOC111048890; LOC111049383; LOC111049901; LOC111049902; LOC111050997; LOC111051321; LOC111052017; LOC111052632; LOC111053850; LOC111054653; LOC111055081; LOC111055798; LOC111057067; LOC111058750; LOC111062302; LOC111064460; LOC120349415; LOC120351165	LOC111044127; LOC111045820; LOC111047842; LOC111049962; LOC111053419; LOC111053639; LOC111053682; LOC111056618; LOC111056688; LOC111057250; LOC111057629; LOC111058706; LOC111059666; LOC111060082; LOC111060168; LOC111060343; LOC111061525; LOC111062102; LOC111062857; LOC111064053; LOC120348893; LOC120350051; LOC120352860; LOC120353253
Biological Process	multicellular organismal process	85	54	LOC111043234; LOC111043403; LOC111043614; LOC111043633; LOC111043812; LOC111043980; LOC111044387; LOC111044569; LOC111044881; LOC111044886; LOC111045304; LOC111045334; LOC111045857; LOC111045930; LOC111046560; LOC111047182; LOC111047204; LOC111047213; LOC111047286; LOC111047432; LOC111047551; LOC111047646; LOC111048087; LOC111048283; LOC111048673; LOC111048694; LOC111048890; LOC111048901; LOC1110…	LOC111044094; LOC111044311; LOC111044954; LOC111046049; LOC111046268; LOC111046309; LOC111047840; LOC111048211; LOC111049331; LOC111049353; LOC111049962; LOC111050842; LOC111051419; LOC111051421; LOC111051685; LOC111051805; LOC111052049; LOC111052772; LOC111053393; LOC111053639; LOC111053682; LOC111053773; LOC111054534; LOC111054827; LOC111055078; LOC111055257; LOC111056618; LOC111056688; LOC1110…
Biological Process	negative regulation of biological process	28	26	LOC111044064; LOC111044441; LOC111044569; LOC111045304; LOC111047551; LOC111048283; LOC111048601; LOC111048901; LOC111049282; LOC111049515; LOC111049743; LOC111049961; LOC111050997; LOC111051213; LOC111051321; LOC111051600; LOC111053511; LOC111053850; LOC111054448; LOC111058789; LOC111060247; LOC111060385; LOC111060417; LOC111060659; LOC111062666; LOC111064220; LOC111064460; LOC120350564	LOC111046229; LOC111046309; LOC111047840; LOC111047842; LOC111048211; LOC111048215; LOC111049948; LOC111050745; LOC111051421; LOC111052464; LOC111053639; LOC111053971; LOC111054982; LOC111056570; LOC111056688; LOC111059484; LOC111060106; LOC111060139; LOC111061274; LOC111064604; LOC120348796; LOC120349729; LOC120351032; LOC120352816; LOC120354233; LOC120356321
Biological Process	positive regulation of biological process	30	23	LOC111044441; LOC111044569; LOC111048087; LOC111048283; LOC111048601; LOC111048890; LOC111048901; LOC111049282; LOC111049515; LOC111049901; LOC111049902; LOC111049961; LOC111050997; LOC111051321; LOC111051591; LOC111052261; LOC111052632; LOC111052915; LOC111053511; LOC111053850; LOC111053896; LOC111054374; LOC111054448; LOC111056936; LOC111058429; LOC111058914; LOC111060247; LOC111062666; LOC1110…	LOC111043741; LOC111043814; LOC111044094; LOC111046229; LOC111046309; LOC111046789; LOC111047300; LOC111047842; LOC111048211; LOC111049948; LOC111050745; LOC111051685; LOC111054982; LOC111056263; LOC111056688; LOC111057467; LOC111058431; LOC111061274; LOC111062857; LOC120349729; LOC120352778; LOC120354233; LOC120355561
Biological Process	regulation of biological process	72	59	LOC111043812; LOC111043980; LOC111044064; LOC111044441; LOC111044569; LOC111044881; LOC111044886; LOC111045304; LOC111045334; LOC111045654; LOC111045857; LOC111046560; LOC111047182; LOC111047252; LOC111047551; LOC111048087; LOC111048283; LOC111048601; LOC111048704; LOC111048890; LOC111048901; LOC111049282; LOC111049383; LOC111049515; LOC111049743; LOC111049901; LOC111049902; LOC111049961; LOC1110…	LOC111043741; LOC111043814; LOC111044094; LOC111044954; LOC111046229; LOC111046309; LOC111046789; LOC111047300; LOC111047840; LOC111047842; LOC111048211; LOC111048215; LOC111048487; LOC111049001; LOC111049331; LOC111049353; LOC111049948; LOC111050745; LOC111050842; LOC111051421; LOC111051685; LOC111052464; LOC111053393; LOC111053607; LOC111053639; LOC111053773; LOC111053971; LOC111054982; LOC1110…
Biological Process	reproduction	23	14	LOC111043234; LOC111043812; LOC111044387; LOC111047204; LOC111047213; LOC111047432; LOC111047551; LOC111047646; LOC111048901; LOC111049383; LOC111049901; LOC111049902; LOC111051321; LOC111052017; LOC111052632; LOC111053850; LOC111053896; LOC111054653; LOC111055081; LOC111057067; LOC111058750; LOC111060385; LOC120351240	LOC111047842; LOC111049962; LOC111052111; LOC111053682; LOC111053773; LOC111056618; LOC111056688; LOC111057629; LOC111058706; LOC111060168; LOC111061525; LOC120348893; LOC120350051; LOC120352860
Biological Process	reproductive process	23	14	LOC111043234; LOC111043812; LOC111044387; LOC111047204; LOC111047213; LOC111047432; LOC111047551; LOC111047646; LOC111048901; LOC111049383; LOC111049901; LOC111049902; LOC111051321; LOC111052017; LOC111052632; LOC111053850; LOC111053896; LOC111054653; LOC111055081; LOC111057067; LOC111058750; LOC111060385; LOC120351240	LOC111047842; LOC111049962; LOC111052111; LOC111053682; LOC111053773; LOC111056618; LOC111056688; LOC111057629; LOC111058706; LOC111060168; LOC111061525; LOC120348893; LOC120350051; LOC120352860
Biological Process	response to stimulus	83	61	LOC111043812; LOC111043980; LOC111044141; LOC111044441; LOC111044569; LOC111044881; LOC111045334; LOC111045654; LOC111045930; LOC111046144; LOC111046329; LOC111046560; LOC111047204; LOC111047213; LOC111047252; LOC111047432; LOC111047551; LOC111048087; LOC111048644; LOC111048673; LOC111048704; LOC111048890; LOC111048901; LOC111049282; LOC111049383; LOC111049743; LOC111049901; LOC111049961; LOC1110…	LOC111044127; LOC111044954; LOC111045820; LOC111046309; LOC111046320; LOC111046789; LOC111047840; LOC111047842; LOC111048211; LOC111048215; LOC111048419; LOC111048487; LOC111049948; LOC111050745; LOC111050842; LOC111051421; LOC111051685; LOC111051805; LOC111052772; LOC111053419; LOC111053639; LOC111053773; LOC111053971; LOC111054827; LOC111054982; LOC111056058; LOC111056165; LOC111056618; LOC1110…
Biological Process	rhythmic process	2	3	LOC111046560; LOC111055081	LOC111049331; LOC111058706; LOC120350051
Biological Process	signaling	38	25	LOC111043980; LOC111044441; LOC111044569; LOC111044881; LOC111045334; LOC111045654; LOC111046560; LOC111047252; LOC111048704; LOC111048901; LOC111049282; LOC111049743; LOC111049901; LOC111049961; LOC111050182; LOC111050997; LOC111051591; LOC111051600; LOC111052092; LOC111053511; LOC111053725; LOC111053850; LOC111053896; LOC111054374; LOC111054448; LOC111055124; LOC111055509; LOC111056936; LOC1110…	LOC111044954; LOC111046309; LOC111047840; LOC111048211; LOC111048215; LOC111048487; LOC111049948; LOC111050745; LOC111051421; LOC111051685; LOC111053773; LOC111054982; LOC111056688; LOC111057250; LOC111057467; LOC111057629; LOC111058341; LOC111059484; LOC111060305; LOC111062857; LOC111064604; LOC120351792; LOC120354233; LOC120355727; LOC120356321
Biological Process	single-organism process	197	125	LOC111043234; LOC111043403; LOC111043603; LOC111043633; LOC111043812; LOC111043980; LOC111044141; LOC111044387; LOC111044434; LOC111044441; LOC111044569; LOC111044881; LOC111044886; LOC111045304; LOC111045305; LOC111045334; LOC111045622; LOC111045654; LOC111045770; LOC111045857; LOC111045930; LOC111046037; LOC111046144; LOC111046157; LOC111046362; LOC111046560; LOC111046667; LOC111046809; LOC1110…	LOC111043741; LOC111044094; LOC111044311; LOC111044724; LOC111044954; LOC111045296; LOC111046049; LOC111046229; LOC111046268; LOC111046309; LOC111046412; LOC111046663; LOC111047021; LOC111047199; LOC111047257; LOC111047300; LOC111047819; LOC111047840; LOC111047842; LOC111047913; LOC111048211; LOC111048215; LOC111048419; LOC111048442; LOC111048454; LOC111048487; LOC111049331; LOC111049353; LOC1110…
Cellular Component
GO_classify1	GO_classify2	Observed frequency in aB15	Observed frequency in vB15	DEGs in aB15	Genes in vB15
Cellular Component	cell	204	149	LOC111043333; LOC111043603; LOC111043812; LOC111043980; LOC111044064; LOC111044141; LOC111044387; LOC111044441; LOC111044569; LOC111044823; LOC111044881; LOC111044886; LOC111045305; LOC111045334; LOC111045367; LOC111045654; LOC111045821; LOC111045857; LOC111045930; LOC111046037; LOC111046144; LOC111046157; LOC111046329; LOC111046362; LOC111046560; LOC111046667; LOC111046792; LOC111046809; LOC1110…	LOC111043741; LOC111043814; LOC111044021; LOC111044094; LOC111044127; LOC111044149; LOC111044708; LOC111044724; LOC111044954; LOC111045296; LOC111045571; LOC111045736; LOC111045820; LOC111046049; LOC111046169; LOC111046229; LOC111046230; LOC111046268; LOC111046309; LOC111046320; LOC111046412; LOC111046663; LOC111046778; LOC111046789; LOC111047021; LOC111047199; LOC111047257; LOC111047300; LOC1110…
Cellular Component	cell junction	3	6	LOC111053850; LOC111055798; LOC120350564	LOC111044094; LOC111045736; LOC111050842; LOC111051421; LOC111053773; LOC111061535
Cellular Component	cell part	204	148	LOC111043333; LOC111043603; LOC111043812; LOC111043980; LOC111044064; LOC111044141; LOC111044387; LOC111044441; LOC111044569; LOC111044823; LOC111044881; LOC111044886; LOC111045305; LOC111045334; LOC111045367; LOC111045654; LOC111045821; LOC111045857; LOC111045930; LOC111046037; LOC111046144; LOC111046157; LOC111046329; LOC111046362; LOC111046560; LOC111046667; LOC111046792; LOC111046809; LOC1110…	LOC111043741; LOC111043814; LOC111044021; LOC111044094; LOC111044127; LOC111044149; LOC111044708; LOC111044724; LOC111044954; LOC111045296; LOC111045571; LOC111045736; LOC111045820; LOC111046049; LOC111046169; LOC111046229; LOC111046230; LOC111046268; LOC111046309; LOC111046320; LOC111046412; LOC111046663; LOC111046778; LOC111046789; LOC111047021; LOC111047199; LOC111047257; LOC111047300; LOC1110…
Cellular Component	extracellular matrix	0	3	--	LOC111052049; LOC111054291; LOC111057931
Cellular Component	extracellular matrix part	0	2	--	LOC111052049; LOC111057931
Cellular Component	extracellular region	41	43	LOC111043403; LOC111043614; LOC111043633; LOC111043812; LOC111044434; LOC111044875; LOC111045257; LOC111045304; LOC111045622; LOC111045857; LOC111047204; LOC111047213; LOC111047286; LOC111047432; LOC111049282; LOC111049901; LOC111050206; LOC111050503; LOC111051204; LOC111051600; LOC111052180; LOC111052236; LOC111052819; LOC111052858; LOC111053070; LOC111053850; LOC111053896; LOC111054236; LOC1110…	LOC111043778; LOC111044094; LOC111044149; LOC111044311; LOC111046948; LOC111047199; LOC111048049; LOC111049948; LOC111050827; LOC111051006; LOC111051685; LOC111051805; LOC111052049; LOC111052965; LOC111053256; LOC111053639; LOC111054291; LOC111055257; LOC111056263; LOC111056618; LOC111057493; LOC111057629; LOC111057931; LOC111058294; LOC111058486; LOC111058706; LOC111059666; LOC111059667; LOC1110…
Cellular Component	extracellular region part	22	26	LOC111043812; LOC111044875; LOC111045857; LOC111047286; LOC111049282; LOC111049901; LOC111050206; LOC111050503; LOC111051600; LOC111052180; LOC111052858; LOC111053070; LOC111053850; LOC111053896; LOC111054448; LOC111055081; LOC111056936; LOC111057051; LOC111058789; LOC111062302; LOC120349415; LOC120356251	LOC111044094; LOC111044311; LOC111047199; LOC111048049; LOC111049948; LOC111051006; LOC111051685; LOC111051805; LOC111052049; LOC111053256; LOC111054291; LOC111055257; LOC111056263; LOC111056618; LOC111057931; LOC111058706; LOC111059666; LOC111059667; LOC111060082; LOC111060343; LOC111064604; LOC120349505; LOC120350051; LOC120351032; LOC120355561; LOC120355704
Cellular Component	macromolecular complex	45	37	LOC111043603; LOC111043980; LOC111044064; LOC111044141; LOC111044823; LOC111044881; LOC111045334; LOC111045821; LOC111046560; LOC111046809; LOC111047286; LOC111048087; LOC111048221; LOC111048601; LOC111048644; LOC111048815; LOC111048890; LOC111049708; LOC111050826; LOC111051316; LOC111051600; LOC111052632; LOC111053454; LOC111053456; LOC111053511; LOC111053812; LOC111053820; LOC111056319; LOC1110…	LOC111043741; LOC111043814; LOC111044708; LOC111045296; LOC111046049; LOC111046229; LOC111046230; LOC111046789; LOC111047842; LOC111047913; LOC111048211; LOC111048487; LOC111049001; LOC111049157; LOC111049331; LOC111049962; LOC111050842; LOC111051421; LOC111052111; LOC111052464; LOC111053682; LOC111053773; LOC111056165; LOC111056209; LOC111056688; LOC111057048; LOC111061274; LOC111061525; LOC1110…
Cellular Component	membrane	92	100	LOC111043812; LOC111043913; LOC111043980; LOC111044010; LOC111044064; LOC111044141; LOC111044279; LOC111044886; LOC111045334; LOC111045367; LOC111045930; LOC111045966; LOC111046144; LOC111046157; LOC111046329; LOC111046362; LOC111046560; LOC111046809; LOC111047252; LOC111047550; LOC111047552; LOC111047805; LOC111048221; LOC111048694; LOC111048885; LOC111048964; LOC111049743; LOC111049914; LOC1110…	LOC111044021; LOC111044094; LOC111044127; LOC111044724; LOC111044954; LOC111045165; LOC111045296; LOC111045571; LOC111045736; LOC111045820; LOC111046309; LOC111046655; LOC111046711; LOC111047021; LOC111047199; LOC111047257; LOC111047649; LOC111047819; LOC111047840; LOC111047842; LOC111048211; LOC111048419; LOC111048454; LOC111048931; LOC111049085; LOC111049331; LOC111049651; LOC111049948; LOC1110…
Cellular Component	membrane part	62	87	LOC111043913; LOC111043980; LOC111044010; LOC111044279; LOC111044886; LOC111045334; LOC111045367; LOC111046157; LOC111046329; LOC111046362; LOC111046560; LOC111048694; LOC111048885; LOC111048964; LOC111049743; LOC111049914; LOC111050182; LOC111050402; LOC111050771; LOC111051312; LOC111051566; LOC111051574; LOC111052017; LOC111052092; LOC111052261; LOC111052632; LOC111053511; LOC111053625; LOC1110…	LOC111044021; LOC111044094; LOC111044127; LOC111044724; LOC111044954; LOC111045165; LOC111045296; LOC111045571; LOC111045736; LOC111045820; LOC111046309; LOC111046655; LOC111046711; LOC111047021; LOC111047199; LOC111047649; LOC111047819; LOC111047840; LOC111048211; LOC111048419; LOC111048454; LOC111048931; LOC111049085; LOC111049331; LOC111049651; LOC111049948; LOC111050203; LOC111050231; LOC1110…
Cellular Component	membrane-enclosed lumen	56	25	LOC111043812; LOC111044064; LOC111044881; LOC111045305; LOC111045821; LOC111046144; LOC111046667; LOC111047182; LOC111047252; LOC111047805; LOC111048052; LOC111048221; LOC111048601; LOC111048890; LOC111049567; LOC111049896; LOC111049919; LOC111049961; LOC111050157; LOC111050997; LOC111051316; LOC111051321; LOC111051900; LOC111052180; LOC111052261; LOC111052457; LOC111052915; LOC111053187; LOC1110…	LOC111044708; LOC111046309; LOC111046663; LOC111047199; LOC111047257; LOC111047842; LOC111049157; LOC111050745; LOC111050842; LOC111051006; LOC111052111; LOC111054574; LOC111056165; LOC111056331; LOC111056570; LOC111056618; LOC111057880; LOC111060139; LOC111061274; LOC120349432; LOC120350033; LOC120351032; LOC120352732; LOC120352816; LOC120356321
Cellular Component	organelle	146	112	LOC111043333; LOC111043603; LOC111043812; LOC111043980; LOC111044064; LOC111044141; LOC111044387; LOC111044569; LOC111044881; LOC111044886; LOC111045305; LOC111045334; LOC111045367; LOC111045821; LOC111045857; LOC111045930; LOC111046144; LOC111046329; LOC111046560; LOC111046667; LOC111047182; LOC111047252; LOC111047307; LOC111047550; LOC111047551; LOC111047552; LOC111047805; LOC111048052; LOC1110…	LOC111043741; LOC111043814; LOC111044094; LOC111044149; LOC111044708; LOC111044724; LOC111045296; LOC111045571; LOC111045736; LOC111045820; LOC111046049; LOC111046169; LOC111046268; LOC111046309; LOC111046320; LOC111046412; LOC111046663; LOC111046778; LOC111046789; LOC111047199; LOC111047257; LOC111047819; LOC111047840; LOC111047842; LOC111047913; LOC111048049; LOC111048215; LOC111048419; LOC1110…
Cellular Component	organelle part	98	80	LOC111043603; LOC111043812; LOC111043980; LOC111044064; LOC111044881; LOC111044886; LOC111045305; LOC111045334; LOC111045367; LOC111045821; LOC111046144; LOC111046329; LOC111046667; LOC111047182; LOC111047252; LOC111047550; LOC111047552; LOC111047805; LOC111048052; LOC111048221; LOC111048601; LOC111048815; LOC111048885; LOC111048890; LOC111049567; LOC111049896; LOC111049919; LOC111049961; LOC1110…	LOC111044708; LOC111044724; LOC111045296; LOC111045571; LOC111045736; LOC111045820; LOC111046309; LOC111046412; LOC111046663; LOC111046778; LOC111046789; LOC111047199; LOC111047257; LOC111047819; LOC111047840; LOC111047842; LOC111047913; LOC111048419; LOC111048442; LOC111048454; LOC111048931; LOC111049001; LOC111049157; LOC111050231; LOC111050745; LOC111050842; LOC111051006; LOC111052111; LOC1110…
Cellular Component	synapse	6	6	LOC111044823; LOC111052092; LOC111054374; LOC111055798; LOC111064220; LOC120350564	LOC111044724; LOC111045736; LOC111046309; LOC111051421; LOC111053773; LOC111056165
Cellular Component	synapse part	6	5	LOC111044823; LOC111052092; LOC111054374; LOC111055798; LOC111064220; LOC120350564	LOC111044724; LOC111045736; LOC111046309; LOC111051421; LOC111053773
Molecular Function
GO_classify1	GO_classify2	Observed frequency in aB15	Observed frequency in vB15	DEGs in aB15	Genes in vB15
Molecular Function	antioxidant activity	3	1	LOC111052534; LOC111064574; LOC120355222	LOC111050745
Molecular Function	binding	183	90	LOC111043234; LOC111043333; LOC111043603; LOC111043614; LOC111043633; LOC111043812; LOC111043980; LOC111044064; LOC111044141; LOC111044387; LOC111044434; LOC111044441; LOC111044569; LOC111044823; LOC111044881; LOC111045257; LOC111045305; LOC111045316; LOC111045334; LOC111045367; LOC111045622; LOC111045654; LOC111045821; LOC111045857; LOC111045930; LOC111046037; LOC111046144; LOC111046329; LOC1110…	LOC111043814; LOC111044311; LOC111044708; LOC111044954; LOC111045296; LOC111046169; LOC111046229; LOC111046309; LOC111046320; LOC111046412; LOC111046655; LOC111046663; LOC111046789; LOC111046948; LOC111047257; LOC111047300; LOC111047819; LOC111047842; LOC111047913; LOC111048049; LOC111048211; LOC111048215; LOC111048442; LOC111048454; LOC111048487; LOC111049001; LOC111049157; LOC111049331; LOC1110…
Molecular Function	catalytic activity	157	88	LOC111043234; LOC111043403; LOC111043633; LOC111043812; LOC111043913; LOC111044064; LOC111044141; LOC111044434; LOC111044441; LOC111044875; LOC111045257; LOC111045305; LOC111045316; LOC111045334; LOC111045367; LOC111045622; LOC111045654; LOC111045770; LOC111045857; LOC111045930; LOC111046037; LOC111046144; LOC111046329; LOC111046362; LOC111046667; LOC111046703; LOC111046792; LOC111046809; LOC1110…	LOC111043814; LOC111044094; LOC111044149; LOC111044311; LOC111045296; LOC111045820; LOC111046169; LOC111046320; LOC111046412; LOC111046789; LOC111047257; LOC111047300; LOC111047819; LOC111047842; LOC111047913; LOC111048049; LOC111048211; LOC111048215; LOC111048419; LOC111048454; LOC111049353; LOC111049962; LOC111050231; LOC111050842; LOC111051805; LOC111052049; LOC111052642; LOC111052772; LOC1110…
Molecular Function	channel regulator activity	0	1	--	LOC111060106
Molecular Function	electron carrier activity	4	0	LOC111045857; LOC111048124; LOC111057982; LOC111059461	--
Molecular Function	enzyme regulator activity	11	7	LOC111044569; LOC111045304; LOC111048704; LOC111050206; LOC111050503; LOC111052632; LOC111057051; LOC111062666; LOC111064460; LOC120348956; LOC120350564	LOC111044956; LOC111046229; LOC111052049; LOC111056688; LOC111059484; LOC111064604; LOC120352778
Molecular Function	molecular transducer activity	11	7	LOC111043980; LOC111045334; LOC111046560; LOC111048087; LOC111050182; LOC111057312; LOC111060417; LOC111061361; LOC120348909; LOC120349099; LOC120353596	LOC111044954; LOC111048211; LOC111051421; LOC111053773; LOC111057250; LOC111062857; LOC120351792
Molecular Function	nucleic acid binding transcription factor activity	4	3	LOC111048087; LOC111048901; LOC111049515; LOC111049961	LOC111051419; LOC111056570; LOC111060139
Molecular Function	nutrient reservoir activity	0	5	--	LOC111043778; LOC111057493; LOC111061268; LOC111061279; LOC111061289
Molecular Function	protein binding transcription factor activity	5	3	LOC111048052; LOC111048901; LOC111050997; LOC111057805; LOC111058914	LOC111046169; LOC111056570; LOC120349729
Molecular Function	receptor activity	11	7	LOC111043980; LOC111045334; LOC111046560; LOC111048087; LOC111050182; LOC111057312; LOC111060417; LOC111061361; LOC120348909; LOC120349099; LOC120353596	LOC111044954; LOC111048211; LOC111051421; LOC111053773; LOC111057250; LOC111062857; LOC120351792
Molecular Function	receptor regulator activity	1	0	LOC111049901	--
Molecular Function	structural molecule activity	13	6	LOC111045501; LOC111047286; LOC111048337; LOC111049239; LOC111050036; LOC111052384; LOC111052858; LOC111060000; LOC111063341; LOC111064220; LOC120350714; LOC120351192; LOC120355770	LOC111046412; LOC111047942; LOC111049476; LOC111052049; LOC111053682; LOC111054291
Molecular Function	translation regulator activity	1	0	LOC111058789	--
Molecular Function	transporter activity	21	38	LOC111043980; LOC111044010; LOC111044279; LOC111046157; LOC111046560; LOC111048815; LOC111050771; LOC111051312; LOC111052092; LOC111053657; LOC111055798; LOC111056680; LOC111058179; LOC111058786; LOC111062486; LOC111063173; LOC111064141; LOC111064460; LOC120350408; LOC120351529; LOC120354089	LOC111043778; LOC111044021; LOC111044127; LOC111045571; LOC111045736; LOC111047021; LOC111047199; LOC111047649; LOC111048931; LOC111049085; LOC111049331; LOC111050203; LOC111051006; LOC111051421; LOC111053325; LOC111053393; LOC111053639; LOC111053773; LOC111053891; LOC111055257; LOC111057493; LOC111058285; LOC111058578; LOC111060106; LOC111060243; LOC111061268; LOC111061279; LOC111061289; LOC1110…

## Sheet: Table S4
Table S4 Results of KEGG enrichment analysis of DEGs preferentially expressed in the aB15- and vB15-bulks.
KEGG enrichment of DEGs in aB15-bulk
KEGG ID	KEGG Pathways	ListHits	pValue	Genes
ko00290	Valine, leucine and isoleucine biosynthesis	2	0	LOC111051350; LOC111051185
ko00670	One carbon pool by folate	9	5.78536e-12	LOC111052553; LOC111056461; LOC111051171; LOC111058789; LOC111045305; LOC120356308; LOC111048885; LOC111052053; LOC111045770
ko00260	Glycine, serine and threonine metabolism	8	2.62101e-08	LOC111051350; LOC111056461; LOC111047652; LOC111058789; LOC111044441; LOC111063659; LOC111044141; LOC111045857
ko00230	Purine metabolism	15	3.06439e-07	LOC111048644; LOC111047646; LOC111052553; LOC111051171; LOC111048124; LOC111055219; LOC111059461; LOC111050464; LOC111047307; LOC120354297; LOC111062983; LOC111045654; LOC111053456; LOC111047647; LOC120356308
ko05134	Legionellosis	8	1.01173e-06	LOC111054162; LOC111051944; LOC111059961; LOC111048673; LOC111049782; LOC111057984; LOC111064163; LOC111049708
ko04213	Longevity regulating pathway - multiple species	10	1.39423e-05	LOC111054162; LOC111051944; LOC111059961; LOC111048673; LOC111052534; LOC111053511; LOC111063985; LOC111057984; LOC111064163; LOC111064220
ko00030	Pentose phosphate pathway	6	6.7307e-05	LOC111049919; LOC111048704; LOC111053456; LOC111057817; LOC111043812; LOC111057290
ko01523	Antifolate resistance	5	0.000128997	LOC111052553; LOC111051171; LOC111058789; LOC120356308; LOC111045770
ko04612	Antigen processing and presentation	6	0.000187657	LOC111054162; LOC111051944; LOC111059961; LOC111048673; LOC111057984; LOC111064163
ko05145	Toxoplasmosis	7	0.000198566	LOC111054162; LOC111051944; LOC111059961; LOC120350564; LOC111048673; LOC111057984; LOC111064163
ko00232	Caffeine metabolism	3	0.000202114	LOC111048124; LOC111055219; LOC111059461
ko00630	Glyoxylate and dicarboxylate metabolism	5	0.000281583	LOC111056461; LOC111058789; LOC111052534; LOC111052457; LOC111044141
ko00350	Tyrosine metabolism	4	0.000286208	LOC120354157; LOC111049383; LOC111053896; LOC111060835
ko00040	Pentose and glucuronate interconversions	6	0.000386878	LOC120355770; LOC120356251; LOC111053070; LOC111050336; LOC111051165; LOC111048337
ko00010	Glycolysis / Gluconeogenesis	7	0.000564425	LOC111048644; LOC111062628; LOC111046667; LOC111051316; LOC111058864; LOC120349293; LOC111043812
ko04915	Estrogen signaling pathway	8	0.00072288	LOC111054162; LOC111051944; LOC111059961; LOC111050146; LOC111052879; LOC111048673; LOC111057984; LOC111064163
ko05162	Measles	6	0.000727953	LOC111054162; LOC111051944; LOC111059961; LOC111048673; LOC111057984; LOC111064163
ko00061	Fatty acid biosynthesis	3	0.000993659	LOC111046792; LOC120356136; LOC111045930
ko00620	Pyruvate metabolism	5	0.00112374	LOC111048644; LOC111053324; LOC111046667; LOC111051316; LOC111059250
ko00270	Cysteine and methionine metabolism	5	0.00145182	LOC111051185; LOC111047156; LOC111044441; LOC111063659; LOC111045857
ko03320	PPAR signaling pathway	5	0.00288187	LOC111053324; LOC111046792; LOC120356136; LOC120350564; LOC111060271
ko00020	Citrate cycle (TCA cycle)	5	0.00471998	LOC111046667; LOC111051316; LOC111048221; LOC111059250; LOC111052457
ko00280	Valine, leucine and isoleucine degradation	5	0.00517231	LOC111053946; LOC111051185; LOC111047805; LOC111057478; LOC111053187
ko00051	Fructose and mannose metabolism	3	0.00562297	LOC120356251; LOC111053070; LOC111043812
ko00770	Pantothenate and CoA biosynthesis	2	0.0071609	LOC111051185; LOC111048401
ko04744	Phototransduction	2	0.00876049	LOC111050146; LOC111052879
ko04212	Longevity regulating pathway - worm	6	0.011295	LOC111052534; LOC120355222; LOC120355272; LOC111053511; LOC111053625; LOC111060271
ko00750	Vitamin B6 metabolism	1	0.0119402	LOC111063659
ko04740	Olfactory transduction	3	0.0122066	LOC111050146; LOC111052879; LOC111052461
ko00430	Taurine and hypotaurine metabolism	2	0.0147313	LOC111047156; LOC111048401
ko04141	Protein processing in endoplasmic reticulum	8	0.0158471	LOC111054162; LOC111051944; LOC111059961; LOC111048673; LOC111063985; LOC111057984; LOC111064163; LOC111064220
ko00785	Lipoic acid metabolism	1	0.0163959	LOC111050157
ko04960	Aldosterone-regulated sodium reabsorption	2	0.0197187	LOC120350564; LOC111053511
ko04066	HIF-1 signaling pathway	5	0.023634	LOC111062628; LOC111046667; LOC111055509; LOC120349293; LOC111043812
ko00983	Drug metabolism - other enzymes	5	0.0250306	LOC111048124; LOC111059461; LOC111049918; LOC120355222; LOC120355272
ko04920	Adipocytokine signaling pathway	3	0.0313702	LOC111046792; LOC120356136; LOC111053511
ko04977	Vitamin digestion and absorption	3	0.0313702	LOC111044434; LOC111045622; LOC111046362
ko00591	Linoleic acid metabolism	1	0.033161	LOC111046362
ko00592	alpha-Linolenic acid metabolism	1	0.033161	LOC111046362
ko04910	Insulin signaling pathway	6	0.034202	LOC111055509; LOC120350564; LOC111050146; LOC111052879; LOC111053511; LOC111045930
ko00562	Inositol phosphate metabolism	4	0.0369435	LOC111046037; LOC111043234; LOC111057635; LOC111052002
ko00910	Nitrogen metabolism	1	0.0397605	LOC111057633
ko04930	Type II diabetes mellitus	2	0.0436034	LOC111048644; LOC111053511
ko04010	MAPK signaling pathway	7	0.0478382	LOC111054162; LOC111051944; LOC111059961; LOC111055509; LOC111048673; LOC111057984; LOC111064163
ko01524	Platinum drug resistance	3	0.0483283	LOC120350564; LOC120355222; LOC120355272
ko03008	Ribosome biogenesis in eukaryotes	5	0.0528405	LOC120351240; LOC111047182; LOC111057915; LOC111058408; LOC111051900
ko00250	Alanine, aspartate and glutamate metabolism	2	0.0615938	LOC111047646; LOC111050464
ko00561	Glycerolipid metabolism	3	0.0619597	LOC111044434; LOC111045622; LOC111058914
ko04974	Protein digestion and absorption	4	0.0627356	LOC111043633; LOC111054236; LOC111052236; LOC111064044
ko05418	Fluid shear stress and atherosclerosis	4	0.0627356	LOC111050146; LOC111052879; LOC120355222; LOC120355272
ko03040	Spliceosome	7	0.0628175	LOC111054162; LOC111051944; LOC111059961; LOC111048673; LOC111050997; LOC111057984; LOC111064163
ko04971	Gastric acid secretion	3	0.0656541	LOC111052189; LOC111050146; LOC111052879
ko04922	Glucagon signaling pathway	4	0.0657599	LOC111048644; LOC111046667; LOC111050146; LOC111052879
ko04146	Peroxisome	5	0.073242	LOC111048124; LOC111059461; LOC111055010; LOC111052534; LOC111053625
ko04722	Neurotrophin signaling pathway	4	0.0753153	LOC120350564; LOC111050146; LOC111052879; LOC111053511
ko04070	Phosphatidylinositol signaling system	4	0.0753153	LOC111050146; LOC111052879; LOC111043234; LOC111057635
ko04745	Phototransduction - fly	2	0.0770038	LOC111050146; LOC111052879
ko00340	Histidine metabolism	1	0.0788772	LOC111048885
ko05133	Pertussis	2	0.082483	LOC111050146; LOC111052879
ko05203	Viral carcinogenesis	6	0.0930504	LOC111048644; LOC111057805; LOC111051213; LOC111063930; LOC111051204; LOC111053725
ko04270	Vascular smooth muscle contraction	4	0.096558	LOC111052189; LOC111050146; LOC111052879; LOC111052819
ko04152	AMPK signaling pathway	4	0.096558	LOC120350564; LOC111053511; LOC111045930; LOC111060271
ko05140	Leishmaniasis	1	0.0968457	LOC111049708
ko00980	Metabolism of xenobiotics by cytochrome P450	2	0.105984	LOC120355222; LOC120355272
ko00410	beta-Alanine metabolism	2	0.11223	LOC111053946; LOC111048401
ko00982	Drug metabolism - cytochrome P450	2	0.11223	LOC120355222; LOC120355272
ko04216	Ferroptosis	1	0.115837	LOC120351235
ko05219	Bladder cancer	1	0.115837	LOC111049918
ko05031	Amphetamine addiction	3	0.123439	LOC111050146; LOC111052879; LOC111049383
ko05214	Glioma	2	0.12513	LOC111050146; LOC111052879
ko00450	Selenocompound metabolism	1	0.125659	LOC111044441
ko00981	Insect hormone biosynthesis	1	0.125659	LOC111052017
ko00053	Ascorbate and aldarate metabolism	2	0.131773	LOC111046037; LOC111048704
ko00240	Pyrimidine metabolism	2	0.131773	LOC111047307; LOC111049918
ko00071	Fatty acid degradation	2	0.138538	LOC111046792; LOC120356136
ko04666	Fc gamma R-mediated phagocytosis	2	0.138538	LOC111051213; LOC111051204
ko00480	Glutathione metabolism	3	0.13911	LOC120355222; LOC120355272; LOC111057817
ko04916	Melanogenesis	3	0.144504	LOC111050146; LOC111052879; LOC111056936
ko05322	Systemic lupus erythematosus	2	0.145418	LOC111053812; LOC111063930
ko00565	Ether lipid metabolism	1	0.145857	LOC111046362
ko04144	Endocytosis	6	0.148393	LOC111054162; LOC111051944; LOC111059961; LOC111048673; LOC111057984; LOC111064163
ko04211	Longevity regulating pathway	3	0.14998	LOC111052632; LOC111052534; LOC111053511
ko04975	Fat digestion and absorption	2	0.152409	LOC111044434; LOC111045622
ko04150	mTOR signaling pathway	5	0.153271	LOC111044823; LOC120350564; LOC111053511; LOC111058914; LOC111056936
ko00760	Nicotinate and nicotinamide metabolism	1	0.156194	LOC111047307
ko04022	cGMP-PKG signaling pathway	4	0.165926	LOC111052189; LOC111050146; LOC111052879; LOC111053511
ko05223	Non-small cell lung cancer	1	0.166666	LOC120350564
ko05204	Chemical carcinogenesis	2	0.166702	LOC120355222; LOC120355272
ko04625	C-type lectin receptor signaling pathway	2	0.173993	LOC111050146; LOC111052879
ko00590	Arachidonic acid metabolism	1	0.177256	LOC111046362
ko04068	FoxO signaling pathway	3	0.184413	LOC120350564; LOC111052534; LOC111053511
ko05217	Basal cell carcinoma	1	0.187948	LOC111056936
ko04728	Dopaminergic synapse	3	0.190391	LOC111050146; LOC111052879; LOC111049383
ko00790	Folate biosynthesis	1	0.20958	LOC111049383
ko00330	Arginine and proline metabolism	2	0.211675	LOC120351235; LOC111057982
ko04924	Renin secretion	2	0.211675	LOC111050146; LOC111052879
ko04020	Calcium signaling pathway	4	0.211718	LOC111052189; LOC111050146; LOC111052879; LOC111043234
ko05032	Morphine addiction	2	0.219421	LOC120354297; LOC111045654
ko04962	Vasopressin-regulated water reabsorption	1	0.220492	LOC111052819
ko00531	Glycosaminoglycan degradation	1	0.23145	LOC111058429
ko05130	Pathogenic Escherichia coli infection	4	0.233277	LOC111062628; LOC111054329; LOC111052799; LOC111056322
ko04371	Apelin signaling pathway	3	0.233815	LOC111052189; LOC111050146; LOC111052879
ko05230	Central carbon metabolism in cancer	2	0.235083	LOC111048644; LOC111046667
ko05034	Alcoholism	4	0.238764	LOC111050146; LOC111063930; LOC111052879; LOC111049383
ko05225	Hepatocellular carcinoma	3	0.240214	LOC120355222; LOC120355272; LOC111056936
ko04320	Dorso-ventral axis formation	1	0.242443	LOC111046607
ko04115	p53 signaling pathway	1	0.242443	LOC111060659
ko03018	RNA degradation	3	0.246653	LOC120351165; LOC111044064; LOC120349293
ko04720	Long-term potentiation	2	0.250938	LOC111050146; LOC111052879
ko04136	Autophagy - other	1	0.253459	LOC111052632
ko04664	Fc epsilon RI signaling pathway	1	0.253459	LOC120350564
ko00380	Tryptophan metabolism	1	0.253459	LOC111052534
ko04713	Circadian entrainment	2	0.258926	LOC111050146; LOC111052879
ko05213	Endometrial cancer	1	0.264488	LOC120350564
ko04917	Prolactin signaling pathway	1	0.264488	LOC111049383
ko04921	Oxytocin signaling pathway	3	0.266191	LOC111052189; LOC111050146; LOC111052879
ko04925	Aldosterone synthesis and secretion	3	0.272769	LOC111048087; LOC111050146; LOC111052879
ko04928	Parathyroid hormone synthesis, secretion and action	2	0.275	LOC111048087; LOC111057051
ko04923	Regulation of lipolysis in adipocytes	1	0.275519	LOC111053511
ko05205	Proteoglycans in cancer	4	0.278094	LOC111044823; LOC120350564; LOC111050997; LOC111056936
ko05014	Amyotrophic lateral sclerosis (ALS)	1	0.297548	LOC111052534
ko05030	Cocaine addiction	1	0.297548	LOC111049383
ko05202	Transcriptional misregulation in cancer	3	0.31275	LOC111054374; LOC111050997; LOC111052261
ko03022	Basal transcription factors	1	0.319478	LOC111057805
ko00052	Galactose metabolism	1	0.319478	LOC111058864
ko00830	Retinol metabolism	1	0.330386	LOC111055469
ko05146	Amoebiasis	1	0.341246	LOC111050206
ko04931	Insulin resistance	2	0.348133	LOC120350564; LOC111053511
ko05152	Tuberculosis	2	0.348133	LOC111050146; LOC111052879
ko03460	Fanconi anemia pathway	1	0.352052	LOC111059610
ko04350	TGF-beta signaling pathway	1	0.352052	LOC111049961
ko04750	Inflammatory mediator regulation of TRP channels	2	0.356262	LOC111050146; LOC111052879
ko00564	Glycerophospholipid metabolism	2	0.356262	LOC111058914; LOC111046362
ko04660	T cell receptor signaling pathway	1	0.362797	LOC120350564
ko04970	Salivary secretion	2	0.364379	LOC111050146; LOC111052879
ko04810	Regulation of actin cytoskeleton	3	0.380306	LOC111052189; LOC111051213; LOC111051204
ko01040	Biosynthesis of unsaturated fatty acids	1	0.394614	LOC111060271
ko04912	GnRH signaling pathway	2	0.404669	LOC111050146; LOC111052879
ko05167	Kaposi sarcoma-associated herpesvirus infection	2	0.404669	LOC111050146; LOC111052879
ko00640	Propanoate metabolism	1	0.405063	LOC111053946
ko04918	Thyroid hormone synthesis	1	0.405063	LOC111064574
ko04934	Cushing syndrome	3	0.407257	LOC120354297; LOC111045654; LOC111056936
ko05215	Prostate cancer	1	0.415427	LOC120350564
ko03015	mRNA surveillance pathway	2	0.43638	LOC120349468; LOC111056640
ko03013	RNA transport	4	0.436652	LOC120351240; LOC111057915; LOC111044823; LOC111049708
ko04140	Autophagy - animal	3	0.466933	LOC111052632; LOC120350564; LOC111053511
ko04210	Apoptosis	2	0.482718	LOC120350564; LOC111056322
ko04972	Pancreatic secretion	2	0.482718	LOC111044434; LOC111045622
ko05010	Alzheimer disease	7	0.483831	LOC111062628; LOC111052632; LOC111050146; LOC111052879; LOC111053511; LOC111056936; LOC111056322
ko04611	Platelet activation	1	0.504274	LOC111052189
ko04151	PI3K-Akt signaling pathway	3	0.511863	LOC111044823; LOC120350564; LOC111053511
ko05224	Breast cancer	1	0.531921	LOC111056936
ko04261	Adrenergic signaling in cardiomyocytes	2	0.54866	LOC111050146; LOC111052879
ko04071	Sphingolipid signaling pathway	1	0.558511	LOC120350564
ko04721	Synaptic vesicle cycle	1	0.567135	LOC111052092
ko04510	Focal adhesion	2	0.583129	LOC111052189; LOC120350564
ko04114	Oocyte meiosis	2	0.583129	LOC111050146; LOC111052879
ko04218	Cellular senescence	2	0.583129	LOC111050146; LOC111052879
ko05170	Human immunodeficiency virus 1 infection	2	0.583129	LOC111050146; LOC111052879
ko05226	Gastric cancer	1	0.584019	LOC111056936
ko04013	MAPK signaling pathway - fly	2	0.603003	LOC111046607; LOC111049901
ko05163	Human cytomegalovirus infection	2	0.603003	LOC111050146; LOC111052879
ko04014	Ras signaling pathway	2	0.609489	LOC111050146; LOC111052879
ko04935	Growth hormone synthesis, secretion and action	1	0.61633	LOC111053511
ko04550	Signaling pathways regulating pluripotency of stem cells	1	0.6467	LOC111056936
ko04540	Gap junction	1	0.6467	LOC111056322
ko05231	Choline metabolism in cancer	1	0.661163	LOC120350564
ko04015	Rap1 signaling pathway	2	0.681775	LOC111050146; LOC111052879
ko04072	Phospholipase D signaling pathway	1	0.72047	LOC111052819
ko05200	Pathways in cancer	5	0.750635	LOC111050146; LOC111052879; LOC120355222; LOC120355272; LOC111056936
ko04390	Hippo signaling pathway	1	0.754999	LOC111056936
ko04919	Thyroid hormone signaling pathway	1	0.76567	LOC120350564
ko05166	Human T-cell leukemia virus 1 infection	2	0.766596	LOC111057805; LOC120351240
ko05206	MicroRNAs in cancer	1	0.780925	LOC111053511
ko05165	Human papillomavirus infection	3	0.791359	LOC111048644; LOC111057805; LOC111056936
ko04024	cAMP signaling pathway	2	0.79972	LOC111050146; LOC111052879
ko04145	Phagosome	1	0.799917	LOC111056322
ko04310	Wnt signaling pathway	1	0.821611	LOC111056936
ko04530	Tight junction	1	0.82569	LOC111056322
ko04932	Non-alcoholic fatty liver disease (NAFLD)	1	0.829686	LOC111053511
ko04120	Ubiquitin mediated proteolysis	1	0.837433	LOC111053458
ko04080	Neuroactive ligand-receptor interaction	1	0.851985	LOC111052819
ko05132	Salmonella infection	1	0.899109	LOC111062628
ko05012	Parkinson disease	1	0.908498	LOC111049383
ko05016	Huntington disease	3	0.949304	LOC111052632; LOC111057805; LOC111056322
ko04142	Lysosome	1	0.95226	LOC111058429
KEGG enrichment of DEGs in vB15-bulk
KEGG ID	KEGG Pathways	ListHits	pValue	Genes
ko05150	Staphylococcus aureus infection	1	0	LOC111059597
ko00140	Steroid hormone biosynthesis	12	1.72537e-14	LOC111044917; LOC111053971; LOC111053419; LOC111045820; LOC120355561; LOC111048419; LOC111056263; LOC120348796; LOC111047280; LOC120356133; LOC111062102; LOC120353253
ko00830	Retinol metabolism	10	8.82451e-11	LOC111044917; LOC111053971; LOC111053419; LOC111045820; LOC111048419; LOC120348796; LOC120356133; LOC111054827; LOC111062102; LOC120353253
ko00980	Metabolism of xenobiotics by cytochrome P450	9	1.43724e-09	LOC111044917; LOC111053971; LOC111053419; LOC111045820; LOC111048419; LOC120348796; LOC120356133; LOC111062102; LOC120353253
ko00860	Porphyrin and chlorophyll metabolism	10	1.53429e-09	LOC111044917; LOC111053971; LOC111053419; LOC111045820; LOC111048419; LOC120350797; LOC120348796; LOC120356133; LOC111062102; LOC120353253
ko00982	Drug metabolism - cytochrome P450	9	1.8869e-09	LOC111044917; LOC111053971; LOC111053419; LOC111045820; LOC111048419; LOC120348796; LOC120356133; LOC111062102; LOC120353253
ko00053	Ascorbate and aldarate metabolism	9	4.07445e-09	LOC111044917; LOC111053971; LOC111053419; LOC111045820; LOC111048419; LOC120348796; LOC120356133; LOC111062102; LOC120353253
ko00040	Pentose and glucuronate interconversions	9	1.03433e-08	LOC111044917; LOC111053971; LOC111053419; LOC111045820; LOC111048419; LOC120348796; LOC120356133; LOC111062102; LOC120353253
ko05204	Chemical carcinogenesis	9	1.28646e-08	LOC111044917; LOC111053971; LOC111053419; LOC111045820; LOC111048419; LOC120348796; LOC120356133; LOC111062102; LOC120353253
ko00983	Drug metabolism - other enzymes	10	1.44069e-07	LOC111044917; LOC111053971; LOC111053419; LOC111047300; LOC111045820; LOC111048419; LOC120348796; LOC120356133; LOC111062102; LOC120353253
ko00591	Linoleic acid metabolism	3	2.30927e-05	LOC111056333; LOC111055078; LOC111062600
ko00270	Cysteine and methionine metabolism	5	0.000134829	LOC120356460; LOC111057048; LOC111064053; LOC111061098; LOC111054982
ko01040	Biosynthesis of unsaturated fatty acids	5	0.000197934	LOC111053931; LOC120355561; LOC111047257; LOC111056263; LOC111050231
ko00330	Arginine and proline metabolism	5	0.000483411	LOC120356460; LOC111064053; LOC111061098; LOC111049353; LOC111057880
ko00592	alpha-Linolenic acid metabolism	2	0.000714362	LOC111047257; LOC111062600
ko04977	Vitamin digestion and absorption	4	0.000950214	LOC120349505; LOC111058611; LOC111046655; LOC111044021
ko00590	Arachidonic acid metabolism	3	0.00130372	LOC111056333; LOC111055078; LOC111062600
ko00062	Fatty acid elongation	4	0.00177913	LOC111053931; LOC120355561; LOC111056263; LOC120356321
ko05321	Inflammatory bowel disease (IBD)	1	0.0034126	LOC111051419
ko04216	Ferroptosis	2	0.00591767	LOC111057048; LOC111049353
ko04972	Pancreatic secretion	5	0.00607093	LOC120349505; LOC111060243; LOC111058611; LOC120353142; LOC111062600
ko04610	Complement and coagulation cascades	1	0.00699153	LOC111059597
ko04612	Antigen processing and presentation	3	0.00775487	LOC111062369; LOC111056618; LOC111044149
ko00480	Glutathione metabolism	4	0.00886294	LOC111047300; LOC120356460; LOC111057048; LOC111061098
ko04142	Lysosome	7	0.00991036	LOC111053739; LOC111058431; LOC120351032; LOC111046309; LOC111053639; LOC120353329; LOC111056618
ko04975	Fat digestion and absorption	3	0.0106773	LOC120349505; LOC111058611; LOC111062600
ko04974	Protein digestion and absorption	4	0.0118648	LOC111060106; LOC111044127; LOC120351916; LOC111053393
ko03320	PPAR signaling pathway	3	0.0132821	LOC111043741; LOC111047257; LOC111050231
ko03430	Mismatch repair	2	0.016784	LOC111046789; LOC111043471
ko00910	Nitrogen metabolism	1	0.0174319	LOC111055712
ko05221	Acute myeloid leukemia	2	0.0200959	LOC111056570; LOC111059597
ko04640	Hematopoietic cell lineage	1	0.0206635	LOC111059597
ko04115	p53 signaling pathway	2	0.0218773	LOC111047300; LOC111056688
ko00603	Glycosphingolipid biosynthesis - globo and isoglobo series	1	0.0241234	LOC120351032
ko00512	Mucin type O-glycan biosynthesis	1	0.0278021	LOC111048454
ko04670	Leukocyte transendothelial migration	2	0.034321	LOC120355727; LOC111059597
ko00061	Fatty acid biosynthesis	1	0.0357789	LOC111057131
ko05033	Nicotine addiction	1	0.0357789	LOC111051421
ko00100	Steroid biosynthesis	1	0.0357789	LOC111047819
ko05146	Amoebiasis	2	0.0416589	LOC111057931; LOC111059597
ko05140	Leishmaniasis	1	0.0445223	LOC111059597
ko00564	Glycerophospholipid metabolism	3	0.0465596	LOC111061545; LOC120351006; LOC111062600
ko00240	Pyrimidine metabolism	2	0.0469548	LOC111047300; LOC120354819
ko03420	Nucleotide excision repair	2	0.0469548	LOC111046789; LOC111043471
ko00071	Fatty acid degradation	2	0.0497217	LOC111047257; LOC120356321
ko05161	Hepatitis B	3	0.0506298	LOC111052464; LOC111054230; LOC111056688
ko03030	DNA replication	2	0.0525669	LOC111046789; LOC111043471
ko04913	Ovarian steroidogenesis	2	0.0525669	LOC111056333; LOC111055078
ko05231	Choline metabolism in cancer	3	0.0548904	LOC111061545; LOC111053891; LOC120349724
ko05222	Small cell lung cancer	2	0.0554894	LOC111057931; LOC111056688
ko00981	Insect hormone biosynthesis	1	0.0589287	LOC111056544
ko00450	Selenocompound metabolism	1	0.0589287	LOC111054982
ko05215	Prostate cancer	2	0.0615627	LOC111054230; LOC111056688
ko00565	Ether lipid metabolism	1	0.0693026	LOC111062600
ko00561	Glycerolipid metabolism	2	0.0712277	LOC120349505; LOC111058611
ko04658	Th1 and Th2 cell differentiation	1	0.0746983	LOC111051419
ko00760	Nicotinate and nicotinamide metabolism	1	0.0746983	LOC120354819
ko00510	N-Glycan biosynthesis	2	0.0815321	LOC111053256; LOC111045296
ko05110	Vibrio cholerae infection	2	0.0851034	LOC111060243; LOC120353142
ko00260	Glycine, serine and threonine metabolism	1	0.0858727	LOC111054982
ko00970	Aminoacyl-tRNA biosynthesis	2	0.0887409	LOC120350033; LOC111056331
ko04630	Jak-STAT signaling pathway	1	0.0916382	LOC111054230
ko04742	Taste transduction	1	0.0916382	LOC111051421
ko04215	Apoptosis - multiple species	1	0.097514	LOC111052464
ko01523	Antifolate resistance	1	0.097514	LOC111046655
ko04330	Notch signaling pathway	1	0.103494	LOC111054230
ko05020	Prion diseases	1	0.103494	LOC111057931
ko05202	Transcriptional misregulation in cancer	3	0.107555	LOC111056570; LOC111051419; LOC111059597
ko04726	Serotonergic synapse	2	0.107875	LOC111056333; LOC111055078
ko00513	Various types of N-glycan biosynthesis	2	0.111882	LOC111053256; LOC111045296
ko03410	Base excision repair	1	0.115743	LOC111046320
ko00531	Glycosaminoglycan degradation	1	0.115743	LOC111058431
ko04110	Cell cycle	3	0.116928	LOC111048790; LOC111054230; LOC111056688
ko04146	Peroxisome	3	0.12013	LOC111060311; LOC111064364; LOC111047257
ko04978	Mineral absorption	1	0.122001	LOC111046655
ko04512	ECM-receptor interaction	1	0.122001	LOC111057931
ko04514	Cell adhesion molecules (CAMs)	1	0.12834	LOC111059597
ko00511	Other glycan degradation	1	0.141242	LOC111053739
ko05133	Pertussis	1	0.141242	LOC111059597
ko05152	Tuberculosis	2	0.150334	LOC111054230; LOC111059597
ko04750	Inflammatory mediator regulation of TRP channels	2	0.154846	LOC111056333; LOC111055078
ko04970	Salivary secretion	2	0.1594	LOC111060243; LOC120353142
ko00900	Terpenoid backbone biosynthesis	1	0.161082	LOC111056544
ko05134	Legionellosis	1	0.161082	LOC111059597
ko00410	beta-Alanine metabolism	1	0.174578	LOC111047257
ko04350	TGF-beta signaling pathway	1	0.188251	LOC111054230
ko00514	Other types of O-glycan biosynthesis	1	0.209022	LOC111048454
ko04979	Cholesterol metabolism	1	0.209022	LOC111053639
ko04212	Longevity regulating pathway - worm	2	0.21192	LOC111057048; LOC111050231
ko03018	RNA degradation	2	0.221863	LOC111061274; LOC120352816
ko01524	Platinum drug resistance	1	0.223001	LOC111052464
ko00640	Propanoate metabolism	1	0.223001	LOC111047257
ko04137	Mitophagy - animal	1	0.23002	LOC120352778
ko04210	Apoptosis	2	0.2319	LOC111052464; LOC111056618
ko04668	TNF signaling pathway	1	0.237055	LOC120352778
ko05203	Viral carcinogenesis	3	0.239333	LOC111048790; LOC111054230; LOC111056688
ko05211	Renal cell carcinoma	1	0.251157	LOC111054230
ko05166	Human T-cell leukemia virus 1 infection	3	0.251759	LOC111048790; LOC111054230; LOC111056688
ko05162	Measles	1	0.25822	LOC111056688
ko05164	Influenza A	1	0.265286	LOC111054230
ko04924	Renin secretion	1	0.272354	LOC111056618
ko05206	MicroRNAs in cancer	2	0.27279	LOC111054230; LOC111056688
ko00280	Valine, leucine and isoleucine degradation	1	0.27942	LOC120356321
ko04727	GABAergic synapse	1	0.27942	LOC111051421
ko05032	Morphine addiction	1	0.27942	LOC111051421
ko04024	cAMP signaling pathway	3	0.285525	LOC111054230; LOC111047257; LOC120355727
ko05145	Toxoplasmosis	1	0.286482	LOC111057931
ko04520	Adherens junction	1	0.293538	LOC111054230
ko05230	Central carbon metabolism in cancer	1	0.293538	LOC111055257
ko05210	Colorectal cancer	1	0.300585	LOC111052464
ko04114	Oocyte meiosis	2	0.303973	LOC111048790; LOC111056688
ko04720	Long-term potentiation	1	0.307622	LOC111054230
ko04217	Necroptosis	1	0.321655	LOC120352778
ko05200	Pathways in cancer	5	0.33164	LOC111052464; LOC111054230; LOC111057931; LOC111056570; LOC111056688
ko00562	Inositol phosphate metabolism	1	0.335621	LOC111044094
ko00010	Glycolysis / Gluconeogenesis	1	0.349506	LOC111044094
ko04391	Hippo signaling pathway - fly	1	0.349506	LOC111056688
ko05226	Gastric cancer	1	0.356414	LOC111056688
ko04080	Neuroactive ligand-receptor interaction	2	0.361445	LOC111051421; LOC111057250
ko04911	Insulin secretion	1	0.370151	LOC120355727
ko04916	Melanogenesis	1	0.376978	LOC111054230
ko04935	Growth hormone synthesis, secretion and action	1	0.383776	LOC111054230
ko04621	NOD-like receptor signaling pathway	1	0.383776	LOC111056618
ko04015	Rap1 signaling pathway	2	0.387421	LOC120355727; LOC111059597
ko04140	Autophagy - animal	2	0.392591	LOC111050745; LOC111056618
ko00230	Purine metabolism	2	0.39775	LOC111047300; LOC120354819
ko04922	Glucagon signaling pathway	1	0.410643	LOC111054230
ko04066	HIF-1 signaling pathway	1	0.423867	LOC111054230
ko04068	FoxO signaling pathway	1	0.423867	LOC111054230
ko04151	PI3K-Akt signaling pathway	2	0.428451	LOC111057931; LOC111056688
ko04722	Neurotrophin signaling pathway	1	0.430423	LOC111057467
ko05167	Kaposi sarcoma-associated herpesvirus infection	1	0.436941	LOC111054230
ko05165	Human papillomavirus infection	3	0.453987	LOC111054230; LOC111057931; LOC111056688
ko04152	AMPK signaling pathway	1	0.468918	LOC111050231
ko04270	Vascular smooth muscle contraction	1	0.468918	LOC111062600
ko05169	Epstein-Barr virus infection	1	0.468918	LOC111056688
ko04072	Phospholipase D signaling pathway	1	0.48141	LOC120355727
ko04390	Hippo signaling pathway	1	0.517802	LOC111052464
ko03008	Ribosome biogenesis in eukaryotes	1	0.523704	LOC111049157
ko04919	Thyroid hormone signaling pathway	1	0.529558	LOC111054230
ko04261	Adrenergic signaling in cardiomyocytes	1	0.552492	LOC120355727
ko04723	Retrograde endocannabinoid signaling	1	0.552492	LOC111051421
ko04145	Phagosome	1	0.569178	LOC111059597
ko04510	Focal adhesion	1	0.580054	LOC111057931
ko04218	Cellular senescence	1	0.580054	LOC111056688
ko04310	Wnt signaling pathway	1	0.595995	LOC111054230
ko04910	Insulin signaling pathway	1	0.595995	LOC111057467
ko04014	Ras signaling pathway	1	0.601209	LOC111062600
ko04810	Regulation of actin cytoskeleton	1	0.601209	LOC111059597
ko04020	Calcium signaling pathway	1	0.611487	LOC111057250
ko04120	Ubiquitin mediated proteolysis	1	0.616551	LOC111048790
ko04934	Cushing syndrome	1	0.621565	LOC111056688
ko04150	mTOR signaling pathway	1	0.682252	LOC111055257
ko04141	Protein processing in endoplasmic reticulum	1	0.723411	LOC111045296
ko03013	RNA transport	1	0.773493	LOC111053682
ko04144	Endocytosis	1	0.779972	LOC111044724
ko05016	Huntington disease	2	0.871231	LOC111054230; LOC111047913

## Sheet: Table S5
Table S5 Primers used in the study.
Primers	Forward primer	Reverse primer
For qRT-PCR to verify DEGs.
RT111061535	CTGGAGTCGCCTTCTCCTTC	TGACCCTGCTTTCGGAACTC
RT111062857	CTGACTGCTTTCGACAAACCTT	CATCTTCGCTAAAATGGGTCATC
RT111051419	AATGCATCCATGTCACCCGT	CGCACGGTCAAATGCACTAA
RT111055257	CACTGGTTGTCACTTGCGTG	AGCCACAACACCAGGCTAAA
RT111062369	CCGGCCTGGAGAGATTTGAA	AACTCCATTGCTCTCCGGTA
RT111044094	TTCGCATGCAAGCATCACAG	GCACTTGAATGGCTGTCACC
RT111062044	TCGACTGAACACAGTGGAGC	ACGATCGTGGCCAACTGAAT
RT111043778	TCCATGCAAGCTCCCAGATG	TGTCACGTGCTCTTGATCCC
RT111059667	GCCTCATGCATTCTCAGTGG	CCCTGTCTTAAAGCAGCCGA
RT111044311	GTGCGCCAAGAATTACACGG	CTGGCAAGCATCACTGGAGA
RT120349505	TCCTGTCGCGTATTTGGTATGT	CCAGCCCAGACCTCACAATC
RT111057877	AGCATCTGAACTGGGCCAAA	GCAGTTGTTGTGTCGTGACC
RT111053739	GCCACAGTTTCTTTGGTGACT	AGCTGTTGCGCGTTTGAAAT
RT111047646	GGTCAGATGGTGTACTCGGC	CCTGATTCCGGCACAGAACT
RT111050503	CTGTCCGAACGGATTAGCGT	AGGCAGCACTTTCCTTGGTT
RT111054329	TGCCCGCTTCCGATAAAAGT	AGCAATCAATTCCTCGGCCA
RT111052053	TCAATGTCTGAGATTTTTCACCGT	ACCATCTTTACAAATCCTGTAGTCT
RT111051350	CACAAGAATGTTCCAGCTGATT	CTTTCACCGGCTTGTTAGGC
RT111044881	TGATTGCGTCGAAAATCGGC	CCTCCACCCGAATACCGTTT
RT111062376	GGGCTCTGAGGACTGTTTGT	AACAAAACCCCCGCCATGTA
RT111052632	CTGTTTGGTTCAACCTGGCG	GTAGCGAGATCTCCACGCAG
RT111046809	GGGTATCCCTCGCTGTATGC	GCTGGCACTGGGAGGATAAT
RT111053070	ACGATGGCAATCTGTGTCGT	GAGAGGGGCTCTATCAACGC
RT120348741	ACACAAGCAGAGATGGAGGAG	AAGATCTGAATGTCTCTGGTTCC
RT111058789	GCCTCATCGACTACGACCAG	GTCGAGAACGCGCGAATAAC
RT111047647	GGTCTTCCCTGAATGTGCCA	TGGTTGCTCAAAGCGAGGAT
RT111047307	CTTTGCTGGCAACAACCCTC	TCATAGGCTCGGTTCATGGC
RT111050464	TCAAAATGGCTGCCGAGGAA	AGCCTTGGGACACGCATTT
RT111048885	GAACCCTGACAACTCGCTGA	TGCAACATAGGCAGAGACCG
RT111047552	TCAGGAATCTGGTATCAGGTGAA	ATAAGCGAGGTAACGTAGCAGG
qRT-PCR primers.
RT111044917	TGAGTTGGGCCTTCCTCAAG	TCAGTCCATGGAAGCTGCTG
RT111045820	TGACCTGGCCACTTCTTATCC	GACTCGTCCATCCATTTTTGC
RT111048419	TGAGGGCCTCCTCATTACCA	TTGGGGGAAGATTCCCAACG
RT111053419	GCCAATCACATCAAGCCTGC	GGCTCCCAAGATAGCTGCAA
RT111053971	TCCGGCCATAGATGGGTTTG	CGTTCTGAAGGACCATGCCT
RT111062102	TACGTCATCAGGCACAAGGG	ACGAATAGGACAGCAGCGAC
RT120348796	TCAACGCAAACGTCTACAAGAAT	ATAGTCTTTGGAGCCTCAGCA
RT120356133	ACCAGCTGATCTCTGAACAAGG	CCCTTTCTCTTGAGGACGGAA
RT120353253	ATAAGGCACAAGGGAGCCAG	ACGAATAGGACAGCAGCGAC
NlActin	GACAGGATGCAGAAGGAAATCA	GACTCGTCGTACTCCTGCTTTG

## Sheet: Table S6
Table S6 Statistical summary of the polymorphic SNPs identified by BSR with a significance level of 99%.
Chromosome	Position	SNP_index of aB15	SNP_index of vB15	ΔSNP_index	Gene ID
Chromosome 3	NC_052506.1_15817122	0.4725	0.855	0.3825	LOC111057305
Chromosome 3	NC_052506.1_73413752	0.505	0.8775	0.3725	LOC111043621
Chromosome 3	NC_052506.1_78300485	0.3875	0.8575	0.47	LOC111055258; LOC111055259
Chromosome 3	NC_052506.1_80765125	0.3925	0.8025	0.41	LOC111054236
Chromosome 3	NC_052506.1_83702207	0.56	0.955	0.395	LOC111052874
Chromosome 3	NC_052506.1_88874910	0.56	1	0.44	LOC111059482
Chromosome 3	NC_052506.1_88875005	0.52	0.9175	0.3975	LOC111059482
Chromosome 3	NC_052506.1_89248655	0.4875	0.8925	0.405	LOC111048273
Chromosome 3	NC_052506.1_89363271	0.4775	0.845	0.3675	LOC111048257
Chromosome 3	NC_052506.1_89916353	0.4925	0.8725	0.38	LOC111052455
Chromosome 3	NC_052506.1_89917334	0.55	0.94	0.39	LOC111052455
Chromosome 3	NC_052506.1_89917358	0.495	0.8625	0.3675	LOC111052455
Chromosome 3	NC_052506.1_90343514	0.545	0.9275	0.3825	LOC111059209
Chromosome 3	NC_052506.1_90986979	0.375	0.8375	0.4625	LOC111047414
Chromosome 3	NC_052506.1_91112571	0.425	0.875	0.45	LOC111047415
Chromosome 3	NC_052506.1_94057434	0.55	0.94	0.39	LOC111059276
Chromosome 3	NC_052506.1_94057664	0.555	0.945	0.39	LOC111059276
Chromosome 3	NC_052506.1_94058321	0.55	1	0.45	LOC111059276
Chromosome 4	NC_052507.1_19444397	0.525	0.8925	0.3675	LOC111055290
Chromosome 7	NC_052510.1_5114245	0.5	0.8725	0.3725	LOC111060583
Chromosome 8	NC_052511.1_31373265	0.5	0.8825	0.3825	LOC111046750
Chromosome 13	NC_052516.1_5182400	0.5175	0.9725	0.455	LOC111046124
Chromosome 13	NC_052516.1_15200931	0.5775	0.945	0.3675	LOC111064396
Chromosome 14	NC_052517.1_21376029	0.53	0.9375	0.4075	LOC120354300; LOC111054674

## Sheet: Table S7
Table S7 Thirty-three of the 751 DEGs located near the 24 SNPs linked to virulence identified by BSR.
Chromosome	Position of identified SNPs	DEGs
Chromosome 3	NC_052506.1_15817122	LOC111051460; LOC111049880
Chromosome 3	NC_052506.1_73413752	LOC111044354; LOC111050503; LOC111051997; LOC120350564; LOC111043614
Chromosome 3	NC_052506.1_78300485	LOC111058736; LOC111053812; LOC111055257
Chromosome 3	NC_052506.1_80765125	LOC111054236; LOC111064044; LOC111054017; LOC111052236
Chromosome 3	NC_052506.1_83702207	LOC111044569
Chromosome 3	NC_052506.1_88874910	LOC111053133; LOC111055219; LOC111055222; LOC111043329; LOC111043333; LOC111048323; LOC111048283; LOC111048885; LOC111052457
Chromosome 3	NC_052506.1_88875005	LOC111053133; LOC111055219; LOC111055222; LOC111043329; LOC111043333; LOC111048323; LOC111048283; LOC111048885; LOC111052457
Chromosome 3	NC_052506.1_89248655	LOC111043329; LOC111043333; LOC111048323; LOC111048283; LOC111048885; LOC111052457; LOC111052461
Chromosome 3	NC_052506.1_89363271	LOC111043329; LOC111043333; LOC111048323; LOC111048283; LOC111048885; LOC111052457; LOC111052461
Chromosome 3	NC_052506.1_89916353	LOC111043329; LOC111043333; LOC111048323; LOC111048283; LOC111048885; LOC111052457; LOC111052461
Chromosome 3	NC_052506.1_89917334	LOC111043329; LOC111043333; LOC111048323; LOC111048283; LOC111048885; LOC111052457; LOC111052461
Chromosome 3	NC_052506.1_89917358	LOC111043329; LOC111043333; LOC111048323; LOC111048283; LOC111048885; LOC111052457; LOC111052461
Chromosome 3	NC_052506.1_90343514	LOC111048323; LOC111048283; LOC111048885; LOC111052457; LOC111052461; LOC120350642
Chromosome 3	NC_052506.1_90986979	LOC111048323; LOC111048283; LOC111048885; LOC111052457; LOC111052461; LOC120350642
Chromosome 3	NC_052506.1_91112571	LOC111052461; LOC120350642
Chromosome 3	NC_052506.1_94057434	LOC111058285; LOC111045857
Chromosome 3	NC_052506.1_94057664	LOC111058285; LOC111045857
Chromosome 3	NC_052506.1_94058321	LOC111058285; LOC111045857
Chromosome 4	NC_052507.1_19444397	LOC111062821
Chromosome 7	NC_052510.1_5114245	_
Chromosome 8	NC_052511.1_31373265	_
Chromosome 13	NC_052516.1_5182400	_
Chromosome 13	NC_052516.1_15200931	_
Chromosome 14	NC_052517.1_21376029	LOC111048901; LOC120354233; LOC111052553; LOC111062230

## Sheet: Table S8
Table S8 Detailed information on 21 candidate genes identified by BSR.
Gene ID	Fold-change	pValue	Blast RefSeq Description	GO_ID	GO_term	KEGG_ID	KEGG_pathway
LOC111047414	0.873009	0.415009	PREDICTED: Nilaparvata lugens cytochrome b-c1 complex subunit Rieske, mitochondrial (LOC111047414), mRNA	GO:0016021,GO:0031966,GO:0005750,GO:0005751,GO:0005739,GO:0043209,GO:0045275,GO:0051537,GO:0046872,GO:0044877,GO:0008121,GO:0006122,GO:0046677,GO:0042493,GO:0009725	integral component of membrane|mitochondrial membrane|mitochondrial respiratory chain complex III|mitochondrial respiratory chain complex IV|mitochondrion|myelin sheath|respiratory chain complex III|2 iron, 2 sulfur cluster binding|metal ion binding|protein-containing complex binding|ubiquinol-cytochrome-c reductase activity|mitochondrial electron transport, ubiquinol to cytochrome c|response to …	ko00190,ko04260,ko04714,ko04932,ko05010,ko05012,ko05016	Oxidative phosphorylation|Cardiac muscle contraction|Thermogenesis|Non-alcoholic fatty liver disease (NAFLD)|Alzheimer disease|Parkinson disease|Huntington disease
LOC111046750	1.46661	0.14991	PREDICTED: Nilaparvata lugens peroxidasin homolog (LOC111046750), transcript variant X3, mRNA	GO:0062023,GO:0005783,GO:0031012,GO:0005615,GO:0005201,GO:0020037,GO:0046872,GO:0004601,GO:0030198,GO:0042744,GO:0055114,GO:0006979	collagen-containing extracellular matrix|endoplasmic reticulum|extracellular matrix|extracellular space|extracellular matrix structural constituent|heme binding|metal ion binding|peroxidase activity|extracellular matrix organization|hydrogen peroxide catabolic process|oxidation-reduction process|response to oxidative stress
LOC111057305	1.35131	0.0457829	PREDICTED: Nilaparvata lugens fatty acyl-CoA reductase wat (LOC111057305), mRNA	GO:0045177,GO:0016324,GO:0005737,GO:0016021,GO:0005777,GO:0080019,GO:0050062,GO:0006629,GO:0035002,GO:0035336,GO:0035149,GO:0055114,GO:0010025	apical part of cell|apical plasma membrane|cytoplasm|integral component of membrane|peroxisome|fatty-acyl-CoA reductase (alcohol-forming) activity|long-chain-fatty-acyl-CoA reductase activity|lipid metabolic process|liquid clearance, open tracheal system|long-chain fatty-acyl-CoA metabolic process|lumen formation, open tracheal system|oxidation-reduction process|wax biosynthetic process	ko04146,ko04212	Peroxisome|Longevity regulating pathway - worm
LOC111043621	1.4053	0.030418	PREDICTED: Nilaparvata lugens protein EFR3 homolog cmp44E (LOC111043621), mRNA	GO:0016021,GO:0098793,GO:0045202,GO:0150008,GO:0007268,GO:0000281,GO:0007602,GO:0048488,GO:0016079	integral component of membrane|presynapse|synapse|bulk synaptic vesicle endocytosis|chemical synaptic transmission|mitotic cytokinesis|phototransduction|synaptic vesicle endocytosis|synaptic vesicle exocytosis
LOC111055258	1.51279	0.236274	PREDICTED: Nilaparvata lugens uncharacterized LOC111055258 (LOC111055258), mRNA	_	_	_	_
LOC111054236	0.45441	0.00110252	PREDICTED: Nilaparvata lugens venom dipeptidyl peptidase 4 (LOC111054236), mRNA	GO:0005576,GO:0004177,GO:0008236	extracellular region|aminopeptidase activity|serine-type peptidase activity	ko04974	Protein digestion and absorption
LOC111052874	0.71992	0.0140704	PREDICTED: Nilaparvata lugens polyubiquitin-C (LOC111052874), transcript variant X2, mRNA	GO:0005737,GO:0005634,GO:0031386,GO:0031625,GO:0019941,GO:0016567	cytoplasm|nucleus|protein tag|ubiquitin protein ligase binding|modification-dependent protein catabolic process|protein ubiquitination	ko03320	PPAR signaling pathway
LOC111059482	0.777732	0.197219	PREDICTED: Nilaparvata lugens protein 60A (LOC111059482), mRNA	GO:0005615,GO:0005125,GO:0008083	extracellular space|cytokine activity|growth factor activity	ko04060,ko04350,ko04360,ko04390	Cytokine-cytokine receptor interaction|TGF-beta signaling pathway|Axon guidance|Hippo signaling pathway
LOC111048273	0.706955	0.575588	PREDICTED: Nilaparvata lugens uncharacterized LOC111048273 (LOC111048273), mRNA	_	_	_	_
LOC111048257	1.15222	0.54648	PREDICTED: Nilaparvata lugens basement membrane-specific heparan sulfate proteoglycan core protein (LOC111048257), mRNA	GO:0005604,GO:0062023,GO:0031012,GO:0005576,GO:0005615,GO:0005796,GO:0005509,GO:0030021,GO:0002020,GO:0008022,GO:0001525,GO:0007420,GO:0048738,GO:0060351,GO:0002062,GO:0048704,GO:0001958,GO:0030198,GO:0008104,GO:0006898	basement membrane|collagen-containing extracellular matrix|extracellular matrix|extracellular region|extracellular space|Golgi lumen|calcium ion binding|extracellular matrix structural constituent conferring compression resistance|protease binding|protein C-terminus binding|angiogenesis|brain development|cardiac muscle tissue development|cartilage development involved in endochondral bone morphog…
LOC111052455	1.27489	0.24454	PREDICTED: Nilaparvata lugens voltage-gated potassium channel subunit beta-2 (LOC111052455), transcript variant X10, mRNA	GO:0030424,GO:0030054,GO:0005856,GO:0005829,GO:0016021,GO:0005886,GO:0045202,GO:0004033,GO:0015459,GO:0005249,GO:0070995,GO:0055114,GO:1901379	axon|cell junction|cytoskeleton|cytosol|integral component of membrane|plasma membrane|synapse|aldo-keto reductase (NADP) activity|potassium channel regulator activity|voltage-gated potassium channel activity|NADPH oxidation|oxidation-reduction process|regulation of potassium ion transmembrane transport
LOC111059209	0.730845	0.0556027	PREDICTED: Nilaparvata lugens paxillin homolog 1 (LOC111059209), mRNA	GO:0046872,GO:0003712,GO:0007369,GO:0007498,GO:0045665,GO:0045944	metal ion binding|transcription coregulator activity|gastrulation|mesoderm development|negative regulation of neuron differentiation|positive regulation of transcription by RNA polymerase II
LOC111047415	0.764447	0.0684497	PREDICTED: Nilaparvata lugens protein Mo25 (LOC111047415), transcript variant X2, mRNA	GO:0005737,GO:0005622,GO:0005634,GO:0023014	cytoplasm|intracellular|nucleus|signal transduction by protein phosphorylation	ko04150,ko04152	mTOR signaling pathway|AMPK signaling pathway
LOC111059276	0.871711	0.320889	PREDICTED: Nilaparvata lugens coiled-coil domain-containing protein AGAP005037 (LOC111059276), transcript variant X23, misc_RNA	_	_	_	_
LOC111055290	1.53636	0.115622	PREDICTED: Nilaparvata lugens integrator complex subunit 11 (LOC111055290), mRNA	GO:0005737,GO:0005829,GO:0032039,GO:0005847,GO:0005634,GO:0016787,GO:0006378,GO:0034472,GO:0016180	cytoplasm|cytosol|integrator complex|mRNA cleavage and polyadenylation specificity factor complex|nucleus|hydrolase activity|mRNA polyadenylation|snRNA 3'-end processing|snRNA processing
LOC111060583	0.840529	0.404399	PREDICTED: Nilaparvata lugens ATP synthase subunit s, mitochondrial (LOC111060583), transcript variant X1, mRNA	GO:0005743,GO:0045263,GO:0046872,GO:0006754,GO:0006811	mitochondrial inner membrane|proton-transporting ATP synthase complex, coupling factor F(o)|metal ion binding|ATP biosynthetic process|ion transport
LOC111046124	1.19395	0.338605	PREDICTED: Nilaparvata lugens uncharacterized LOC111046124 (LOC111046124), transcript variant X2, mRNA	_	_	_	_
LOC111064396	0.968409	0.82507	PREDICTED: Nilaparvata lugens osteopetrosis-associated transmembrane protein 1 (LOC111064396), mRNA	GO:0005829,GO:0016021,GO:0005765,GO:0030316	cytosol|integral component of membrane|lysosomal membrane|osteoclast differentiation
LOC120354300	1.09999	0.863834	PREDICTED: Nilaparvata lugens zinc finger protein 26-like (LOC120354300), mRNA	_	_	_	_
LOC111055259	1.14465	0.860191	PREDICTED: Nilaparvata lugens girdin (LOC111055259), mRNA	_	_	_	_
LOC111054674	1.6736	0.179246	PREDICTED: Nilaparvata lugens transmembrane protein 47 (LOC111054674), mRNA	_	_	_	_
